# Supplementary material for: In situ structure of actin remodeling during glucose-stimulated insulin secretion using cryo-electron tomography
Source: Nat Commun. 2024 Feb 12;15:1311. doi: 10.1038/s41467-024-45648-7 (PMC10861521; doi:10.1038/s41467-024-45648-7)
Supplement: Supplementary file 13 — Source Data [file 41467_2024_45648_MOESM13_ESM.xlsx]

## Sheet: Figure 1h-i
Total length of actin meshwork [nm]				Number of actin meshwork junctions
2.8 Glu - 30 min	16.7 Glu - 5 min	16.7 Glu - 30 min		2.8 Glu - 30 min	16.7 Glu - 5 min	16.7 Glu - 30 min
974.805	672.53	2496.93		8	7	16
1715.31	226.708	4482.3		4	2	17
333.58	880.901	3554.91		3	5	9
2095.38	419.891	2415.99		7	7	9
1186.33	745.876	2173.17		6	10	13
1488.6	925.168	1662.53		4	4	6
1212.26	427.485	1467.12		9	5	7
2056.48	409.149	2119.09		6	4	6
2817.55	383.218	1686.23		9	4	8
886.271	954.246	1988.51		7	6	8
1605.29	125.208	1899.98		3	2	9
1290.05	539.728	1428.22		6	6	7
1034.26	132.802	2541		5	2	7
1451.93	547.322	2136.5		6	3	6
1991.65	842.004	1861.08		9	5	8
1824.4	571.03	2119.09		6	8	8
607.702	727.538	2038.15		7	4	9
1087.05	458.787	1717.53		5	4	5
1345.06	302.278	2895.34		9	5	9
1055.75	490.089	3864.78		7	2	16
969.435	690.866	2371.73		5	5	7
1321.35	0	2861.82		6	0	12
1673.27	313.02	2671.78		10	6	10
2348.94	576.4	3997.17		8	7	13

## Sheet: Figure 2g-i
Actin filament-Vol/Tomo-Vol [%]				Microtubule-Vol/Tomo-Vol [%]				Orientation of actin filament [°]
2.8 Glu - 30 min	16.7 Glu - 5 min	16.7 Glu - 30 min		2.8 Glu - 30 min	16.7 Glu - 5 min	16.7 Glu - 30 min		2.8 Glu - 30 min	16.7 Glu - 5 min	16.7 Glu - 30 min
0.00439836	0.000457	0.000281177		0.0230826	0	0.0042847		18.7982	11.4318	56.5335
0.0112552	8.82e-05	0.00266736		0.0049435	0	0.00291813		3.84927	22.3556	72.3878
0.00174104	0	0.00192474		0.00985281	0	0.00430445		5.69782	12.1869	2.33534
0.00730874	0	0.00209341		0.00468105	0	0.00954761		11.5281	2.09441	17.6009
0.00493698	0	0.00867096		0.00122661	0	0.0251688		4.82679	2.20883	0.6554
0.00110165	0	0.00932347		0	0	0.0396359		0.22592	14.0826	67.3573
0.00783667	0	0.000442701		0	0	0.0280009		11.43	16.997	0.01508
0.00362833	0	0.00137221		0.00133299	0	0.0142831		0.28138	1.80409	57.5391
								3.08219	5.75184	69.1069
								20.2937	1.20203	21.6313
								3.53114	28.6936	52.289
								3.01466	1.13686	6.28385
								17.1647	59.7083	54.5402
								5.75114	6.47228	39.5087
								1.72457	70.8768	3.32798
								7.2309	71.8703	14.7073
								1.14383	61.7845	33.596
								8.64195	50.3217	33.8149
								0.3272		73.0372
								1.83541		67.4903
								2.53564		1.63985
								8.42638		73.2722
								2.46062		9.60464
								14.0149		32.0097
								10.5506		6.64761
								8.01146		0.25185
								5.49423		70.7089
								0.91695		7.05476
								0.27013		6.89726
								0.00191		5.84067
								3.71734		65.0621
								1.28743		0
								6.11746		2.41492
								0.32063		33.6613
								1.95475		59.1938
								1.48872		0.7879
								6.03729		8.57055
								0.40179		4.30872
								1.23936		7.96399
								0.87041		23.2123
								18.5297		6.94277
								2.57148		12.7015
								7.74738		23.9101
								10.2416		8.52372
								10.8711		21.4352
								31.055		2.04771
								6.1685		5.81902
								10.1665		18.3526
								8.051		8.02672
								2.94347		12.6453
								12.7678		17.2493
								11.4659		2.77135
								17.4504		38.9034
								4.06629		4.42899
								1.84901		9.58427
								0.43719		69.316
								5.93225		51.2019
								4.65436		4.91991
								7.87805		16.6571
								8.42326		9.06179
								1.67112		23.5455
								16.2281		7.29819
								5.65142		0.23808
								8.74319		0.91976
								6.80347		8.80144
								1.61705		30.5567
								0.90709		14.7355
								11.5721		17.2378
								0.07189		5.12362
								12.2915		11.2806
								11.249		64.8797
								4.12722		0.00912
								7.23194		16.5131
								7.0279		1.29024
								3.60995		4.08504
								0.38538		28.8756
								9.53683		3.1358
								4.64586		30.6347
								4.2981		48.5956
								14.5079		36.705
								0.9799		1.61982
								15.8307		3.13132
								12.4758		18.5205
								10.8507		0.4455
								0.00782		1.9768
								3.80208		17.6759
								4.62908		17.5208
								19.5671		62.5964
								7.04762		7.54035
								6.03719		9.24078
								7.60641		9.27448
								9.27147		17.9316
								13.3772		3.62806
								1.35924		6.33611
								0.38937		14.6145
								5.23618		36.2469
								5.94579		5.22343
								9.09185		2.74833
								3.99087		84.6187
								18.205		6.92377
								0.05954		12.1899
								3.72865		0.6086
								7.29108		6.43161
								5.75281		15.5839
								7.27282		28.6102
								5.27665		2.93552
								26.7417		8.11744
								0.54629		13.0008
								40.0637		72.6009
								2.37971		84.1688
								2.0536		9.60697
								34.4464		23.9718
								2.19501		18.0056
								0.8217		2.37315
								7.11447		14.8444
								21.0682		42.3383
								2.07595		32.6117
								1.49767		21.7852
								22.4976		7.58002
								17.6123		18.1232
								25.5317		18.4409
								1.3729		2.18068
								19.0489		49.7683
								5.67716		2.64155
								0.42267		18.808
								0.63254		2.26942
								0.00175		1.25525
								25.3005		5.37818
								11.2102		27.8571
								2.08279		4.43634
								10.9556		9.60059
								4.48646		3.11854
								25.921		89.1913
								2.72818		75.7385
								19.0442		3.0941
								6.67804		4.84283
								15.9366		0.10849
								2.35372		0.65688
								1.38927		19.0136
								5.94669		4.28255
								23.8332		33.7741
								4.80587		46.5415
								6.20457		15.3597
								0.72272		65.5634
								19.1936		16.3602
								10.6231		0.08952
								1.33037		29.4733
								7.96404		0.76205
								2.5039		0.89388
								0.80084		5.62669
								1.66209		4.13435
								14.173		9.54977
								25.0244		51.4239
								12.3719		13.2033
								1.9492		24.9153
								0.47752		10.4073
								2.25695		24.1221
								7.65295		6.54281
								21.3883		81.0656
								2.0798		12.0037
								1.67159		85.9698
								27.5547		84.215
								5.99141		8.46564
								18.2556		33.3689
								13.7076		1.35003
								4.7165		26.5393
								16.7047		2.59348
								11.0749		84.6952
								1.38882		73.7931
								27.3817		3.42068
								5.01665		17.0872
								3.43148		17.0371
								21.3993		3.32964
								8.77711		10.9427
								9.07328		3.32584
								6.05638		75.6958
								9.03427		72.0704
								3.83501		82.7028
								5.7703		87.0334
								26.6854		31.4627
								3.34724		83.3336
								9.9063		43.2375
								3.93929		33.1129
								7.7144		11.757
								5.80166		1.16293
								6.89789		88.0927
								9.53578		3.65861
								11.8766		52.8764
								11.9762		76.8846
								0.99953		79.136
								5.18941		6.6137
								9.07401		13.8463
								13.5334		52.8155
								46.7776		79.9343
								19.7661		0.98096
								10.1531		79.6018
								42.0429		82.7545
								29.7321		65.7601
								3.69901		5.73846
								21.0207		26.028
								1.51082		69.6019
								14.1938		78.8817
								3.28634		4.71529
								2.46641		59.0271
								4.46383		60.5763
								4.26015		6.35551
								1.18476		70.7119
								14.3023		70.8192
								12.2376		9.38039
								13.8632		72.8543
								26.9344		83.5441
								2.33554		81.1122
								16.1194		70.8486
								12.1637		70.3334
								2.3912		69.7798
								9.36475		77.0689
								18.2642		0.55424
								20.0203		19.2501
								0.84334		67.5771
								2.10336		13.1459
								25.1172		87.0913
								29.8505		52.1887
								0.57539		75.0938
								5.07387		78.4398
								5.79729		72.0203
								11.2099		76.4716
								4.74704		46.022
								1.18372		12.3575
								3.32739		0.03567
								2.71561		58.3639
								0.20399		79.2146
								0.47108		73.372
								13.6423		60.1543
								9.99311		76.8992
								22.9723		78.896
								16.3987		20.4039
								11.8821		82.4337
								13.2552		21.0315
								28.5556		81.7958
								5.54711		10.9986
								9.10082		66.0102
								9.59983		78.1809
								7.63898		77.7679
								15.7648		53.1453
								20.9061		1.31095
								5.67958		6.49087
								25.7617		64.6163
								2.63341		10.2371
								1.8391		87.2261
								3.46626		6.58575
								4.71687		0.00678
								27.2227		64.6834
								21.6468		70.2167
								39.568		3.53732
								11.2087		22.0218
								0.54613		76.6112
								21.378		75.6701
								0.53749		25.5184
								5.19455		73.9014
								2.20447		10.6691
								3.19469		26.8602
								7.55937		38.6334
								30.3758		76.6868
								9.3047		80.3276
								5.22227		39.7367
								17.9699		66.5001
								2.54819		9.64539
								14.4309		82.4791
								22.0491		84.8917
								2.12438		1.39561
								0.04961		1.39561
								11.9112		0.03395
								5.78212		0.03395
								1.35172		5.24969
								0.90762		77.2438
								0.91514		75.8346
								6.62206		68.502
								26.5294		86.4536
								12.4682		64.119
								11.29		78.0422
								2.47374		60.7821
								18.8137		59.2945
								30.4337		17.5758
								4.08253		44.1127
								2.822		28.1745
								0.46416		63.9916
								40.483		2.24213
								8.1621		60.6636
								14.7773		26.7214
								8.53778		62.3499
								22.7798		71.4998
								9.07228		63.5156
								7.09264		77.0673
								3.36634		6.64436
								18.2646		2.51078
								1.71112		34.3145
								0.99953		16.8087
								4.68142		69.5235
								1.07643		7.24663
								4.02757		13.2074
								2.0635		35.1068
								1.73391		81.2327
								1.02197		15.4442
								1.32234		81.4815
								3.64181		30.4798
								0.25253		3.5367
								2.69091		80.1274
								3.20982		52.5401
								2.83463		70.3097
								3.36871		39.1709
								1.62967		10.9698
								10.9408		9.66011
								8.18717		6.42204
								1.3894		1.85695
								5.94662		11.9274
								2.60536		7.09777
								2.14358		0.68407
								1.16373		2.56968
								1.00014		0.17943
								1.61219		2.12016
								0.77597		6.13913
								0.33023		43.4241
								2.72754		1.59458
								2.84177		2.52814
								2.93809		71.5857
								0.18784		12.8798
								0.98011		1.52609
								1.64516		1.90521
								2.82983		4.54611
								1.47497		1.6609
								10.1425		9.50757
								3.88361		19.5845
								1.01758		15.2773
								1.4589		1.79141
								6.70237		3.00455
								2.72692		1.28898
								1.67081		0.40813
								10.927		3.65849
								3.80664		31.7628
								3.13223		5.30184
								1.71793		7.72328
								6.29314		5.23058
								3.26429		70.4246
								0.58363		53.8578
								2.35194		8.7339
								1.18752		24.9806
								6.68586		74.9686
								2.0282		3.79413
								2.27228		2.79725
								7.50831		10.4262
								3.39707		11.607
								2.41991		57.2299
								3.85663		8.91149
								6.44659		13.2724
								9.24721		7.48947
								7.28696		31.0278
								5.91405		4.62134
								14.5705		9.67059
								1.76928		2.80919
								0.27499		5.10815
								3.56297		45.2679
								0.23851		78.5204
								4.40269		66.1891
								8.23327		39.2763
								2.42455		3.73321
								0.15579		58.0384
								9.01357		57.6998
								6.5073		76.6952
								4.52249		3.1623
								12.0538		20.1902
								3.12248		64.1859
								2.91475		2.69831
								3.31973		1.01568
								6.97517		11.9309
								8.77786		2.47733
								4.36627		10.9791
								0.54163		0.81676
								6.21037		31.5986
								0.68462		35.7872
								0.53198		30.0727
								1.04042		32.4917
								0.29282		4.90919
								18.4736		81.1209
								2.39397		0.88152
								4.00775		28.7837
								1.48148		74.245
								2.29558		67.3192
								3.69769		4.92113
								12.765		71.6365
								4.56501		58.2478
								4.66729		34.2118
								0.01139		73.5781
								4.3538		59.7512
								5.61338		75.0577
								5.83826		36.4107
								0.36913		72.5723
								4.24445		68.4285
								5.44622		4.70188
								11.5044		71.9411
								2.48173		4.32893
								24.0715		0.0271
								20.4505		71.1656
								0.54684		72.1425
								2.99628		11.3026
								2.42934		0.48302
								6.30424		4.64877
								2.59219		13.0382
								6.91015		58.7156
								4.28156		1.81202
								5.5357		49.9161
								9.65184		24.0856
								5.88714		8.55954
								2.97318		0.07001
								1.54829		71.1541
								0.3386		6.28162
								1.29835		69.5519
								5.60226		70.1575
								15.186		74.0839
								15.7308		68.2934
								7.75809		73.1485
								4.02841		44.5529
								4.35954		73.4242
								1.55384		15.4937
								0.00026		56.538
								2.68968		14.3686
								4.75789		8.12752
								6.84279		13.2867
								1.5701		68.6624
								3.52152		33.1264
								0.45766		76.874
								7.12038		33.5207
								3.63495		22.1168
								8.71999		69.0602
								3.61378		1.07479
								7.88294		75.4767
								0.33125		11.7939
								0.31449		67.4074
								8.94327		2.7301
								1.68843		65.8989
								1.97449		54.0717
								6.59675		74.0237
								6.52557		22.1211
								10.8557		30.7593
								4.39832		45.092
								0.87363		17.4523
								2.74868		51.5063
								1.58539		79.2217
								4.89681		25.4854
								10.8958		17.7044
								2.52921		78.8457
								7.54704		20.2897
								0.40455		48.0675
								10.7263		63.6419
								2.47939		68.5298
								8.7822		2.0651
								10.7128		65.802
								1.62932		47.3399
								1.09711		75.5225
								3.07464		1.83566
								2.38702		80.2965
								1.07986		4.78535
								4.4946		65.7716
								3.49467		69.0305
								0.47877		9.99026
								1.38943		74.0784
								12.5084		1.78974
								4.85649		10.3746
								1.59366		65.1456
								1.84807		3.99641
								0.4668		5.39714
								5.21461		29.738
								11.5886		3.87241
								4.61322		3.26836
								14.2009		9.56483
								28.1334		31.5483
								10.2633		5.98355
								2.9864		0.49574
								3.58101		7.21575
								3.94717		1.89474
								12.7457		0.00092
								7.92519		2.24714
								0.95421		24.2037
								2.96745		66.0978
								4.22531		0.61402
								13.3256		0.67481
								3.61863		19.6708
								3.02673		27.5074
								4.75279		69.0661
								15.4234		27.0343
								14.3335		2.40746
								5.02025		1.28078
								3.5293		32.8718
								7.17946		7.3159
								1.38064		5.65591
								9.71075		44.239
								2.45549		3.71732
								7.36355		3.4707
								8.69871		26.4008
								7.14541		20.9541
								5.04578		67.393
								58.4412		69.8273
								2.49209		27.0999
								8.14672		3.69028
								7.10939		22.8808
								20.072		81.7991
								0.47885		17.1921
								2.20974		3.04099
								10.9591		17.4336
								23.1425		12.3539
								8.11628		0.09102
								5.27365		7.32465
								28.3423		12.3541
								0.99049		2.07121
								0.66861		2.6991
								3.88188		1.37509
								1.07306		7.2037
								12.3069		5.17977
								2.07726		50.9031
								7.62945		0.45406
								4.83555		10.0099
								4.45802		7.68261
								13.4214		2.35976
								3.57761		7.41243
								3.16222		0.009
								0.50462		1.28315
								6.51497		0.69304
								2.03119		2.55098
								1.83931		33.3207
								3.42233		33.0622
								6.03059		6.58849
								6.83055		11.4789
								3.29948		59.8535
								14.507		6.20823
								4.31558		12.924
								10.6638		5.79519
								8.32688		43.2706
								19.1569		0.83926
								6.63708		19.7178
								7.89654		0.01363
								8.4108		8.80398
								8.32052		0.51016
								0.46321		19.303
								0.74807		3.70744
								3.02069		2.21876
								2.14169		1.12655
								3.42252		12.4803
								0.52824		7.01491
								0.34698		1.12598
								30.4694		3.01411
								10.0523		7.59663
								3.92345		4.58089
								3.99185		3.59453
								32.9426		5.76157
								4.18738		40.1897
								1.45099		11.5355
								2.34706		7.36017
								3.33102		5.51236
								29.959		6.00581
								7.92925		3.48872
								16.1544		7.02643
								1.24699		0.09677
								3.90738		0.67782
								1.2827		10.0959
								6.91436		41.6343
								3.97892		4.70061
								9.60319		1.54171
								5.62801		5.41148
								9.60403		43.8614
								11.7687		13.5729
								3.41251		62.9833
								1.1711		0.63425
								11.3307		18.2757
								11.3994		10.1188
								1.84921		8.2418
								4.80582		23.3159
								1.20429		37.5174
								3.78128		64.7387
								5.56998		1.30076
								5.62309		7.05243
								3.22142		19.8829
								19.7259		1.27144
								1.66639		4.8392
								2.97895		0.70876
								5.29652		17.7312
								0.85672		12.9904
								2.71493		9.98041
								2.50176		7.73978
								12.8065		19.4531
								4.29568		52.7861
								3.44969		41.2603
								0.42648		3.02546
								7.61768		2.83928
								6.02522		4.59218
								13.413		6.49603
								8.66441		48.6132
								0.62212		4.8937
								6.37621		8.4715
								22.4485		5.4558
								1.92692		5.15722
								4.92789		14.3678
								11.2357		34.9747
								1.72496		8.29054
								1.44691		0.62747
								3.59612		15.7758
								4.18138		2.47839
								3.5247		0
								3.11938		22.7187
								2.5043		19.0459
								6.48174		15.6362
								14.0299		2.36033
								72.7335		3.11317
								5.38708		51.4382
								1.76481		17.1531
								6.74532		2.59485
								0.77733		3.71124
								0.07355		11.1433
								1.63		2.45816
								13.2604		14.6682
								19.6791		7.08739
								6.77702		2.28283
								17.3134		3.63509
								2.11694		12.6216
								2.58064		14.201
								1.84168		47.9455
								6.64581		39.4986
								4.549		6.02236
								1.16354		12.1887
								4.64969		6.45872
								17.7033		5.61456
								1.82418		0.70829
								7.86172		3.55954
								0.84815		22.315
								10.2841		7.59786
								1.55183		10.1093
								16.6762		7.03549
								0.59904		6.00421
								10.5211		4.70477
								6.51009		7.12339
								2.62004		4.52598
								2.77803		2.01438
								0.63453		8.32283
								53.0029		5.51991
								2.34489		49.3576
								0.48497		65.4932
								1.80792		1.69456
								23.379		3.84612
								2.98112		3.54676
								4.33002		2.50338
								20.5027		22.054
								8.39728		9.50573
								2.36301		4.72177
								1.92952		7.8713
								1.60474		72.3358
								4.85682		1.58274
								9.54913		3.03989
								18.4684		6.96896
								3.31247		60.5442
								11.9738		7.81071
								2.87839		2.55148
								0.03914		4.34939
								7.29362		17.0738
								0.17116		19.4108
								7.56969		2.80135
								9.33373		15.7878
								7.40741		1.23069
								0.00396		0.57232
								3.70171		15.3929
								4.84911		6.46499
								3.21168		1.96734
								16.5529		4.33659
								1.418		1.65722
								2.72975		1.9727
								4.62361		0.49229
								0.03548		5.02515
								8.80009		2.869
								0.20514		1.22546
								22.5197		7.54292
								6.27595		4.56678
								16.9845		1.3294
								2.66948		0.52342
								7.30765		1.44048
								27.6821		0.00455
								12.5092		12.6612
								2.99326		6.17438
								1.61689		3.67202
								7.54224		2.05214
								21.9248		4.98277
								16.5033		9.68149
								19.0664		6.04734
								19.2621		8.0295
								2.4938		3.68616
								13.7669		1.58964
								12.481		1.17891
								5.46056		19.621
								6.59369		3.99686
								10.5077		0.93557
								4.66734		2.72512
								4.13086		3.35664
								5.15865		3.10171
								7.87437		2.92571
								20.9873		7.27254
								21.3559		4.63814
								8.88293		2.41277
								4.06445		3.95875
								5.39102		11.2819
								7.15529		1.17232
								0.78596		0.2366
								8.76867		17.1153
								5.07383		1.184
								7.54015		1.90965
								2.51804		1.21315
								3.17297		1.84737
								4.25746		8.55305
								12.9715		1.0125
								56.7755		3.89529
								11.6516		0
								10.1609		2.64133
								46.7785		1.5322
								15.1795		3.6201
								7.57512		11.0756
								0.00626		2.68623
								7.43848		3.16938
								32.4254		0.84541
								6.33107		13.9355
								18.2619		0.00291
								0.98285		7.50916
								18.9719		7.9306
								0.7465		1.27253
								12.6328		5.90636
								0.73343		10.9945
								2.85497		0.47601
								5.46776		1.8709
								2.76508		3.5902
								14.5091		3.85793
								11.6282		0.97118
								4.15271		1.62651
								14.1143		2.36954
								59.1404		0.83254
								16.3083		0.90556
								12.6316		23.7207
								13.7327		20.9103
								3.11832		8.00791
								2.64469		2.05061
								5.51373		4.81049
								2.49371		1.50898
								14.4072		4.9521
								2.15385		5.87315
								8.55561		2.22009
								8.06252		6.04421
								61.645		1.42207
								11.6296		1.01982
								8.15432		3.41908
								6.4538		1.53434
								1.65009		1.92846
								7.21828		61.88
								1.94049		4.44663
								15.2853		44.2914
								3.43497		1.41669
								1.40767		6.72729
								1.2065		2.6468
								26.9784		5.43925
								5.96351		3.66689
								7.8111		2.70204
								14.3116		21.9716
								7.00568		9.77155
								4.20535		8.53791
								10.775		1.26378
								21.6239		1.67427
								21.4645		0
								11.3588		2.90031
								4.98609		10.8916
								7.16988		10.7274
								27.3312		3.04951
								0.52263		1.97842
								3.52322		0
								11.5146		5.75467
								2.43862		1.05805
								5.46411		0.86917
								4.05735		5.22395
								3.33263		0.00946
								17.5219		2.24231
								4.89929		1.11948
								3.21005		4.98499
								2.33149		5.41596
								9.66645		13.4788
								17.2276		2.39471
								17.8289		7.6498
								1.452		7.67793
								4.48357		10.0981
								1.05815		3.5662
								3.76106		6.42614
								7.16854		7.87706
								5.12673		1.90508
								58.9748		82.8141
								11.4248		1.66545
								0.90337		2.8252
								3.29607		7.07785
								19.1218		10.4223
								11.5179		6.14089
								4.81384		4.28445
								0.45758		2.62739
								3.53246		2.2588
								8.60995		6.34248
								6.40566		11.0441
								10.2948		4.64912
								70.722		0.75199
								16.088		1.66942
								2.78827		7.20312
								0.00229		9.57751
								31.2876		15.5831
								12.7543		1.03336
								8.26754		12.8626
								34.7965		5.9981
								1.84943		4.54269
								53.5028		5.14471
								7.55611		4.77161
								7.33005		3.26817
								9.46101		1.82121
								0.36864		0.67809
								21.3752		1.06483
								1.95271		0.57239
								5.06294		7.53227
								0.57573		2.25976
								5.91562		31.5629
								15.9106		3.51817
								7.40894		15.1572
								1.56184		0.83696
								23.1484		15.7247
								23.2376		8.35589
								1.94272		4.21143
								19.6096		7.72952
								4.08443		6.72283
								1.66044		34.05
								3.7965		7.92218
								3.756		26.7175
								5.18555		0.69691
								10.371		1.91971
								1.0746		4.57571
								8.08427		5.09714
								26.8791		0.90327
								10.719		3.71904
								9.99908		10.5705
								1.00855		9.7364
								5.41008		0.09783
								11.2135		4.11749
								4.87033		3.40871
								1.95917		12.715
								1.89772		4.01838
								0		0.61199
								18.1666		3.67597
								1.5741		0.39172
								5.90562		9.61459
								17.1838		0.44538
								8.72502		0.66517
								13.349		5.00255
								7.7987		12.9175
								1.51985		1.59164
								16.4586		11.7058
								65.981		1.8728
								1.6898		14.5992
								2.04715		11.643
								0.3505		13.5394
								1.50518		16.9069
								1.70796		3.32362
								3.1534		6.24655
								15.8058		13.112
								7.18159		3.56228
								7.10473		6.7306
								1.90296		2.1516
								0.71436		1.83363
								4.83097		14.5433
								5.28703		3.93592
								17.801		4.92902
								0.40405		8.48915
								3.09569		5.03547
								20.9613		6.12843
								3.79694		9.78327
								3.09169		8.48775
								4.64912		2.39411
								0.98339		6.66462
								1.14517		6.0935
								9.60831		11.018
								0.8475		5.84953
								2.66676		2.28527
								0.01231		3.78773
								6.23319		3.5322
								1.37948		10.1208
								4.06892		5.88802
								0.66211		6.09035
								0.95538		1.92611
								6.79984		3.05518
								3.65818		0
								4.33733		10.0738
								2.01057		4.21031
								1.48224		10.6272
								1.52632		0.77438
								3.63609		12.685
								2.97849		14.8298
								7.937		7.33823
								1.44183		1.32158
								0.40261		1.22346
								8.83913		3.17088
								4.8127		9.11217
								11.373		6.67308
								3.10963		6.40479
								5.57433		15.0048
								1.2573		2.75357
								0.01106		11.0028
								0.80976		0.06743
								4.1644		8.12914
								4.43201		10.4247
								9.74579		82.7128
								7.17254		3.04344
								12.6419		14.9686
								11.7667		7.34754
								5.86658		0.02012
								0.00996		5.71532
								1.22816		10.3113
								8.26331		3.05129
								1.93698		1.19048
								5.69148		84.7849
								2.68421		3.8774
								0.453		0.47432
								2.13613		7.0375
								2.11171		3.73585
								1.81844		6.19781
								4.31687		7.80183
								1.22627		7.80285
								0.33316		5.92645
								4.86881		0.61243
								0.48715		0.34702
								8.03596		12.6069
								1.02518		3.70187
								5.35679		1.37304
								3.74842		2.97799
								3.83596		2.01659
								3.33818		11.3255
								1.80293		9.58402
								3.93913		6.78842
								4.94678		0.02692
								4.68661		6.70344
								3.47216		3.7923
								2.54712		1.98015
								3.9334		3.05257
								4.40278		17.7874
								11.0851		2.464
								10.6142		7.48472
								7.43109		7.89421
								4.5376		6.43896
								1.48235		4.27068
								1.32659		3.63915
								7.09644		9.55855
								1.52246		8.45046
								2.8183		7.71208
								2.24316		1.48766
								1.46172		0.6989
								3.3242		8.39242
								5.76403		5.70065
								4.76762		5.41725
								2.96371		3.58054
								23.0099		20.6078
								6.64766		9.92216
								3.44736		2.94299
								2.33509		1.14196
								4.02744		6.62254
								1.71706		5.5603
								0.64209		12.2423
								10.2406		0.71811
								15.245		1.20544
								2.40935		6.02429
								11.4788		13.344
								9.4702		3.22168
								14.1618		0.9035
								1.52619		1.24455
								11.0723		4.70118
								3.75686		6.09421
								2.8316		0.35094
								8.20107		26.1891
								7.24453		16.926
								5.45015		4.39832
								0		2.62227
								10.8188		5.32297
								9.17234		5.36987
								1.27974		4.60139
								3.09801		55.6658
								4.63872		24.7983
								3.25321		5.77305
								6.72039		5.76662
								0.56129		10.4614
								1.42557		0.88342
								2.62991		0
								0.92577		13.6586
								0.76673		3.25789
								1.34303		7.11785
								2.44667		14.4409
								1.53881		61.3304
								4.11492		6.24865
								0.22978		1.2578
								1.25298		2.16681
								3.64305		6.44571
								13.0308		1.56214
								8.32135		9.79211
								0.45975		4.22272
								0.95113		3.31168
								7.15464		9.09358
								17.3373		10.3997
								1.14454		6.8075
								0.82991		12.4629
								0.69937		50.5685
								9.89401		1.37193
								3.11378		8.4394
								4.32465		18.3949
								16.5578		6.0112
								1.48232		7.12852
								3.95542		17.2956
								6.43567		11.2908
								0.74405		23.6645
								7.18562		19.5651
								1.28262		6.00595
								6.33917		15.0079
								4.3218		1.60965
								6.3791		2.59789
								1.92134		2.76971
								13.8089		9.14458
								5.68786		7.57676
								3.29091		2.04708
								0.86475		0.54841
								0.39188		5.3255
								5.73365		15.9353
								9.23991		1.95574
								1.9645		13.5711
								1.14415		6.57372
								0.53014		4.78703
								0.43465		88.7296
								9.28416		15.5646
								9.24004		2.62846
								4.75099		8.31584
								5.51445		0.02527
								0.00305		0.78694
								4.34927		5.35546
								2.96756		2.56458
								11.7692		3.37475
								5.75166		6.16753
								12.0121		5.46403
								3.00504		1.28324
								1.61509		13.6565
								1.53526		2.84337
								6.09459		1.15496
								2.13076		4.38331
								21.0025		9.02144
								0.01066		1.31623
								1.31082		6.64004
								22.7964		24.5115
								11.4001		4.0375
								6.31051		2.14982
								1.47639		0.0016
								3.41666		2.09533
								11.2599		3.85678
								0.86786		14.8399
								61.3963		12.7607
								2.98137		26.5934
								10.8666		0.5921
								15.4107		8.44029
								23.8529		9.14639
								46.1865		4.98761
								2.1242		3.87867
								9.53556		43.3201
								29.2515		9.74464
								6.28731		1.60141
								11.7835		16.9519
								3.36295		26.4936
								3.27113		1.51238
								2.27041		5.85232
								3.91379		13.5296
								2.06871		3.25842
								6.7814		2.09155
								52.5409		2.58241
								13.6543		0
								6.34102		3.63953
								16.3927		7.37194
								2.93764		6.43829
								5.4889		5.81747
								3.63406		19.1076
								19.1457		19.0701
								1.17383		1.22776
								4.43041		7.00517
								2.55553		19.3537
								4.2679		1.64172
								4.43853		5.31979
								14.3763		1.83716
								1.80823		13.7662
								0.94394		0.48106
								5.8642		3.85806
								1.21349		3.05921
								3.33466		7.57374
								52.7242		12.7742
								9.26009		31.2174
								5.88024		13.3094
								1.90773		25.7028
								2.20607		10.3971
								12.1293		2.42042
								4.7161		4.04682
								0.44762		3.46242
								2.11353		4.86438
								2.07449		13.1588
								16.3455		20.432
								7.95033		19.1298
								8.05652		2.44931
								32.1169		6.94101
								10.855		8.52991
								16.8281		3.74384
								9.51525		13.3912
								0.14448		1.9426
								3.51037		27.0091
								17.4172		1.98039
								10.4798		6.48464
								23.9225		2.03983
								52.0339		3.71106
								7.15433		0.71473
								25.7135		12.6537
								10.1336		6.53196
								0.07621		2.77648
								3.88638		8.78926
								1.80637		0.43695
								15.6652		14.5557
								6.4129		6.00347
								5.27682		19.1177
								7.33216		17.4193
								3.31722		1.69427
								0.25058		1.15105
								1.07159		26.4688
								0.36945		10.374
								0.25187		2.54228
								9.06155		9.90098
								3.77744		1.30101
								5.18749		3.61753
								1.12041		17.077
								17.0928		1.99333
								29.7319		2.09788
								5.03426		8.98232
								20.1915		5.57545
								5.49667		3.36952
								12.382		3.91583
								11.4789		2.43692
								5.56562		18.2328
								0.56815		3.62181
								7.33461		19.1971
								2.71088		1.11352
								58.6496		1.32059
								4.59885		1.04975
								16.3593		3.03011
								4.90668		21.7185
								5.72969		0.96096
								11.3597		0.54343
								12.3067		0.00339
								24.9371		66.8554
								1.62718		65.7104
								6.89713		1.5579
								13.5089		4.64525
								20.1178		67.9221
								4.89002		10.7701
								18.2442		17.6348
								4.999		28.0878
								1.65417		0.00408
								1.19469		8.16479
								18.5143		74.5859
								16.902		6.13535
								10.7884		3.11449
								4.26511		8.34353
								7.06761		5.13086
								30.0345		16.198
								5.38995		49.0461
								7.5956		31.4777
								2.16276		12.885
								7.75928		2.30637
								0.7246		8.40386
								11.5169		6.59764
								0.73755		5.03493
								15.4673		5.3395
								7.23087		5.365
								26.7224		28.0007
								2.7683		24.0762
								0.91244		13.8124
								9.12872		3.77754
								25.9595		60.684
								20.3004		45.3173
								32.3013		3.05927
								27.7251		9.97171
								4.22485		1.84722
								15.4183		8.0642
								0.26819		3.42915
								2.9371		29.51
								1.44719		54.0694
								40.6279		7.16399
								28.27		10.7868
								1.24141		49.7326
								16.6227		6.62939
								18.0427		2.8761
								25.4823		18.9231
								25.6661		16.3846
								18.068		53.2823
								10.8122		17.6108
								26.2847		25.1374
								16.1191		1.89941
								4.66688		15.8492
								18.9475		41.1703
								26.6463		9.74504
								19.906		2.88532
								10.7929		20.3631
								0.70083		6.0683
								0.2008		23.1164
								23.7588		17.1771
								10.3554		38.0528
								32.5814		62.6251
								2.70472		27.9395
								4.77807		0.64932
								37.5115		6.60094
								15.7134		2.67341
								2.86734		15.7109
								1.19524		1.92419
								13.9455		1.22205
								18.1606		7.01926
								18.7624		4.70427
								27.8818		15.312
								9.76441		49.1857
								2.3933		3.72466
								8.27567		30.9476
								2.28796		11.1821
								12.1257		2.8722
								17.2361		8.83831
								11.7076		7.50668
								52.1383		6.04082
								4.16123		51.1952
								19.2045		4.61928
								1.8121		14.2636
								0.47415		4.09412
								38.1585		14.3572
								0.65383		2.99299
								1.83094		0.8048
								12.4517		2.87843
								0.77761		9.22944
								8.88834		18.2402
								8.25947		22.5174
								1.97122		6.7744
								23.2736		15.2727
								15.8365		9.2041
								20.8021		1.79156
								24.3573		63.6088
								63.6378		9.45226
								16.826		7.12156
								34.6226		18.4513
								1.34837		25.8652
								10.1051		7.30097
								25.798		16.6011
								26.791		11.8421
								31.7722		4.71226
								17.0823		53.5715
								3.61346		0.49534
								7.80741		22.0663
								1.19662		6.18093
								46.2792		12.8181
								12.3072		8.60715
								17.9805		2.3561
								18.6542		26.3018
								23.4705		8.82693
								0		60.6372
								3.01589		0.74253
								0.86932		7.7785
								12.3558		0.4555
								27.2112		6.02636
								1.61105		10.5945
								49.1447		66.6846
								22.7464		6.44443
								5.13976		4.43409
								29.5083		11.0091
								4.98608		36.9643
								23.776		33.658
								2.83974		2.05433
								24.4081		37.4393
								9.37534		5.92287
								38.2381		7.96359
								8.39668		0.01022
								31.8358		18.2977
								4.1644		4.83437
								25.5562		0.66162
								4.1683		10.2329
								23.0133		43.7942
								12.9654		7.79393
								26.9686		20.5047
								13.5658		18.1193
								13.2348		51.6404
								12.0707		12.5606
								20.9786		7.61327
								29.8243		9.07333
								0.00259		17.2327
								58.3744		1.73161
								7.53786		3.97414
								20.1349		23.5945
								6.76465		14.5139
								23.7682		2.84312
								26.9713		30.7162
								17.5904		5.21444
								36.4504		6.24833
								44.9809		22.488
								25.1006		52.5975
								17.016		3.56556
								29.9616		45.6149
								36.4181		17.821
								31.725		7.34618
								18.2023		8.60914
								13.245		8.77546
								15.2733		11.9629
								3.86528		4.33887
								39.102		2.28048
								33.4056		1.92105
								8.62187		8.31404
								26.4845		9.20094
								1.30466		16.8979
								1.82645		0.48436
								30.5969		22.2979
								13.2441		2.45252
								31.8768		2.6797
								0.91093		0.66564
								58.1053		14.1556
								8.88322		10.1494
								36.6376		3.0015
								21.9583		1.46803
								5.20223		7.5787
								21.2731		4.48665
								3.31316		2.21983
								7.34201		0.36212
								22.5186		19.2284
								29.95		12.993
								20.0592		3.99615
								24.246		21.8221
								15.7709		10.5099
								20.9467		9.3423
								22.0981		1.25859
								22.2709		2.43559
								10.1137		0.06477
								33.8568		4.40074
								16.9459		0.63654
								15.2736		5.37191
								5.89139		11.0497
								18.2792		3.30264
								33.2504		27.6195
								23.1625		5.00241
								24.4403		0.13596
								15.2835		1.29531
								38.5726		8.0498
								1.59342		2.86714
								26.2102		9.32288
								20.8193		8.7664
								5.52441		3.93462
								6.12227		0
								18.7584		1.659
								15.549		0.24029
								2.94967		3.53542
								1.61179		0.0135
								27.3177		7.72511
								35.7813		11.8583
								20.8757		0.23159
								17.8701		0.60448
								6.75554		39.6926
								6.70065		1.24462
								1.54458		2.16768
								1.54458		7.02549
								2.39581		4.55646
								2.41455		17.2569
								2.68393		6.0773
								39.5025		11.8898
								13.5045		4.88551
								13.5045		3.62025
								2.49476		0.05891
								11.1285		6.14555
								2.49476		6.15908
								2.49476		11.06
								5.21849		8.35699
								5.21849		0.43311
								8.94614		4.87914
								4.09386		0.88828
								4.09386		1.57191
								6.72639		24.3101
								6.72639		75.6401
								0.17039		22.6987
								0.17039		20.1173
								0.61555		53.1693
								0.61555		2.29243
								9.42172		5.39602
								6.06544		0.25708
								2.35086		23.1754
								4.83833		30.9344
								3.2971		18.7799
								5.7879		13.0649
								1.43271		1.53632
								1.65687		17.5541
								1.6786		26.6601
								10.9594		0.66542
								11.6283		8.6852
								8.39007		1.70233
								0.83076		0.04545
								17.5046		3.62892
								12.9082		11.7954
								0.99465		15.7528
								26.006		5.9425
								86.5094		76.0494
								4.14271		2.35123
								0.9152		31.4417
								45.9922		3.01057
								3.77239		12.5965
								0.81606		27.7592
								2.73605		1.80736
								5.45274		12.905
								9.57575		25.811
								10.8434		8.18577
								4.99305		1.3499
								17.0178		2.3231
								24.6287		2.75684
								10.4014		12.8744
								67.3069		16.6852
								79.0054		0.00128
								2.42083		2.59827
								7.23932		6.1136
								7.08535		3.61473
								71.982		2.44889
								7.75056		1.12971
								0.4941		6.82565
								2.29309		11.0527
								2.76477		0.65256
								1.87595		7.91183
								0.31375		2.31266
								0.53214		6.95859
								18.5548		36.7153
								10.4628		5.03558
								0.92078		0.81241
								0.19451		6.00264
								18.2232		0.55206
								10.0627		15.5956
								1.43141		0.90585
								3.18952		10.1618
								3.46046		1.64133
								15.0472		26.054
								6.75822		17.6342
								28.0387		0.27766
								0.29706		79.8447
								10.8412		1.25074
								0.75342		6.37778
								6.98566		0.22089
								36.8784		3.30849
								6.15234		15.6033
								2.56824		16.0691
								22.4876		1.89219
								1.85056		1.82447
								1.48249		3.58679
								2.60826		3.26735
								0.80534		16.7011
								20.5886		0.82275
								19.8708		9.5963
								7.15974		13.8573
								4.69393		0
								7.82243		14.9537
								6.19238		2.25584
								7.76399		20.0604
								7.64202		20.3093
								20.3895		80.6523
								1.35139		5.83952
								11.2697		4.91767
								10.4002		24.5192
								2.53461		11.5734
								0		4.93977
								3.82223		0.82571
								4.99592		20.6486
								20.533		10.7472
								4.67128		0.94171
								4.00005		6.94749
								24.8358		6.83923
								2.09256		76.4839
								3.428		31.2562
								14.3161		8.68063
								4.74358		11.7482
								1.61349		23.1228
								10.0617		2.35312
								3.81167		18.3275
								0.5413		0.8849
								1.99451		3.87617
								4.79584		3.68107
								13.4163		15.4728
								4.00356		3.15238
								3.6475		2.91485
								15.1557		6.06483
								4.17588		8.1171
								27.5146		74.7287
								1.249		3.26408
								11.4545		21.4627
								0.54983		7.52792
								49.6348		1.30701
								3.56542		2.21458
								1.91232		9.44303
								11.2285		2.71311
								6.5244		58.7211
								11.7889		23.0602
								8.81409		16.5006
								6.62959		17.822
								3.01665		0.35669
								8.84735		8.19877
								4.07378		13.4517
								3.05547		1.68905
								12.3381		4.80481
								51.4278		6.79431
								41.8805		7.85085
								0.20309		1.02755
								7.74929		0.01672
								0.7551		52.7441
								12.3443		3.22238
								3.06887		38.2552
								13.7843		3.3345
								67.7526		11.6865
								3.45673		13.4242
								12.2063		22.1115
								14.8538		14.5992
								0.64283		58.0251
								54.7656		9.10103
								22.6464		82.2964
								4.63718		2.11018
								4.35979		16.2913
								9.00669		3.66365
								3.18641		2.58288
								0.88985		3.63475
								10.9957		2.71329
								31.5388		9.84128
								8.50404		7.84691
								14.0734		8.98937
								3.57352		3.57391
								26.9003		16.0982
								4.20438		3.76005
								4.99984		1.42877
								18.3142		15.6446
								1.3337		19.4872
								1.3932		11.3146
								41.1578		19.6522
								10.5136		22.5179
								4.97657		6.54159
								1.17039		17.3016
								15.1184		3.67861
								14.315		14.8092
								7.65819		6.57567
								54.1666		39.1223
								5.7855		2.16016
								41.6356		30.0093
								7.0905		15.1482
								3.08254		4.08492
								20.6316		9.22401
								7.37567		1.40594
								18.9744		81.2755
								7.88051		7.71092
								1.11245		10.9841
								22.4733		6.37555
								53.4877		9.42264
								10.7419		7.02322
								9.48805		43.7565
								15.0055		12.2246
								38.3193		5.04921
								0.23328		23.4197
								12.9385		10.9069
								0.77816		2.4473
								1.31555		3.1721
								22.0776		71.1966
								0.86698		6.315
								2.19064		2.54278
								4.59177		7.06679
								5.04024		21.6504
								2.5042		8.16636
								2.51235		4.36319
								4.04298		29.0769
								3.28538		2.85207
								5.43218		9.21384
								11.5018		18.3752
								2.72846		8.98563
								4.95161		0.38114
								63.9161		6.05719
								6.24157		80.3439
								3.47359		13.39
								6.83177		60.1824
								20.2862		1.18113
								13.3281		15.276
								5.33708		2.29638
								3.82991		11.7368
								6.12807		25.8392
								1.04055		2.61288
								6.7455		47.0191
								20.8441		22.8538
								4.6583		7.00996
								4.50535		20.6602
								18.705		4.0807
								29.8119		32.7614
								4.65061		15.491
								5.4306		20.0899
								3.98484		18.4323
								14.8821		8.60146
								10.7372		76.7093
								0.18272		15.462
								19.2939		1.01479
								4.22308		23.9303
								11.1596		6.18035
								10.0263		20.5013
								31.7985		0.89576
								3.2319		7.66877
								7.46602		72.7508
								4.57519		2.6609
								25.7655		2.49884
								33.4797		5.51264
								44.4672		20.5775
								0.68511		8.59254
								28.0514		51.2644
								21.4128		6.64488
								14.2983		56.5807
								3.38941		67.5748
								10.1571		71.0554
								12.3026		9.82962
								2.17705		17.3859
								13.0128		76.2637
								8.77872		7.38057
								4.23605		9.66071
								14.5415		11.544
								3.15992		49.1299
								22.8601		12.8795
								19.4087		7.18452
								7.17842		6.92216
								8.26871		1.4692
								52.5701		2.43848
								8.03043		17.6674
								16.403		8.53496
								7.99422		3.2558
								0.00138		59.7369
								2.56606		5.05132
								63.5799		1.99142
								1.01036		7.79305
								8.92931		20.6784
								8.02197		24.4482
								12.7075		16.1632
								0.65495		8.64264
								3.65446		9.86018
								1.18931		15.1093
								45.4851		79.353
								8.5839		10.1127
								7.08273		23.8996
								3.63666		8.45016
								3.93517		0.47855
								0.00822		38.6345
								3.0451		0.60029
								32.9356		20.0137
								24.3289		7.51093
								35.7894		11.7278
								0.75569		0
								7.9894		0.01863
								10.7147		2.30725
								8.45672		1.5735
								22.0986		0.13793
								4.97367		30.8933
								4.57821		43.5798
								3.02419		10.8501
								17.3141		77.0529
								30.2853		2.62646
								19.4884		50.6582
								3.94167		4.76793
								14.0329		29.4789
								52.6381		5.23697
								1.37396		61.3823
								1.50051		76.2176
								10.3183		17.8567
								33.9931		23.2135
								0.87062		0.67313
								1.45477		31.4158
								17.2341		7.72372
								21.9061		62.9984
								13.1335		18.4553
								3.17982		12.4886
								4.41373		0.32053
								4.42452		6.29338
								4.76883		12.7323
								24.2162		32.2207
								14.2457		8.50809
								1.75742		5.42286
								10.3994		57.1819
								8.58652		19.0043
								7.34094		52.2943
								13.3808		0.29618
								22.1213		8.03581
								0.39186		22.6584
								5.60493		7.71714
								18.3267		11.5229
								17.2755		11.9808
								2.86938		0
								3.60989		2.65501
								12.1431		17.4057
								11.1582		8.3684
								1.11755		29.8192
								3.49389		17.1303
								6.70709		33.0124
								33.7942		17.7008
								54.9882		17.749
								13.5605		7.35011
								14.9072		12.7387
								3.02856		6.04674
								29.5623		3.14806
								23.6665		82.9159
								21.6851		3.99413
								8.34686		6.20629
								22.7956		7.11
								7.51252		17.1459
								16.9639		1.26099
								0.6705		5.14646
								0.17142		0.86984
								62.7096		1.55605
								5.58624		39.2188
								0.12099		70.9145
								1.54866		30.4516
								0.57146		8.40287
								4.5904		7.3116
								10.0165		18.6433
								3.62109		21.4625
								5.16306		6.94495
								0.31172		79.0911
								1.26454		83.3723
								1.67163		1.10975
								5.32509		4.25204
								14.921		16.2802
								6.55244		14.0349
								1.01797		13.5611
								5.84247		44.9072
								11.4284		18.2831
								0.46954		10.4886
								5.09614		13.4291
								10.2127		6.87852
								29.646		17.9468
								1.49514		9.97273
								9.7504		15.3432
								0.72156		26.2716
								0.24341		37.6446
								19.7708		9.89225
								1.8552		76.0691
								8.26107		12.7151
								7.0963		3.20037
								5.66473		11.3343
								9.45993		25.9885
								13.7443		30.6486
								18.1431		2.48746
								20.1293		28.3561
								1.9085		2.26271
								1.14162		13.7631
								1.91177		30.8093
								11.3534		3.6314
								3.1654		14.9326
								6.24247		6.5436
								30.7587		42.0316
								18.9689		2.21006
								1.36225		49.7156
								16.0776		22.0907
								14.529		24.3409
								13.6324		1.09585
								10.4738		1.73222
								2.54026		12.5285
								0.00719		2.10683
								12.391		33.1108
								5.73561		4.66248
								8.41212		20.5697
								5.90675		78.6485
								1.46601		68.6301
								7.55396		1.69829
								3.06778		5.52537
								3.30121		4.58244
								10.4291		15.9174
								14.9931		85.1181
								7.45622		33.613
								2.9507		78.6438
								51.8591		59.1966
								14.3838		83.0159
								8.53599		8.80517
								22.7142		6.17149
								6.03411		1.3543
								5.86812		0.92622
								42.4091		24.786
								33.2004		4.43075
								19.5982		13.1735
								55.4277		24.1765
								7.59555		18.38
								7.8327		10.2236
								5.07919		36.7272
								9.74804		13.4056
								0.5872		2.03746
								1.16164		15.8313
								9.34003		45.2798
								72.4176		25.0152
								35.582		2.97324
								8.64123		2.66927
								0.02055		2.89409
								3.82685		43.076
								2.56819		16.1585
								2.66457		0.50683
								1.76431		25.584
								3.95615		27.0286
								3.06343		2.36752
								3.31613		3.01924
								2.85455		5.13774
								3.67442		22.8499
								1.14663		36.0703
								2.46484		2.12128
								3.14438		21.2993
								1.38115		21.4194
								1.6972		31.2313
								0		88.9021
								4.17892		25.7512
								1.6506		59.3207
								7.34247		0.85194
								3.87856		11.9766
								2.67066		30.2348
								10.1321		69.9978
								0.3023		56.8634
								6.00692		40.5281
								12.7654		15.3257
								6.07455		40.4606
								12.6428		60.6903
								3.38625		0.78252
								1.90083		8.45237
								0.00036		5.75242
								2.92686		15.3039
								4.1673		4.11063
								8.84918		10.3541
								3.13062		16.5766
								9.50059		3.3193
								0.65599		52.2113
								6.96694		33.5883
								8.91046		23.5506
								1.06611		5.54779
								5.55264		5.4369
								1.14671		83.9246
								0.58643		8.34316
								8.77807		70.6075
								6.14308		74.2175
								3.64915		13.9245
								3.28855		0.89512
								0.97982		7.40517
								1.0125
								24.1519
								2.24944
								2.7671
								8.0583
								4.36546
								6.59346
								2.05676
								5.73554
								8.30069
								2.68182
								4.031
								11.0889
								5.21352
								2.79134
								11.067
								10.376
								3.57316
								9.8178
								1.13722
								21.6504
								8.84011
								4.13309
								12.314
								0.24738
								14.8552
								11.4034
								2.59711
								2.25788
								6.10845
								2.62006
								6.10058
								20.0904
								8.96886
								1.34808
								2.09756
								4.22839
								4.89173
								1.10513
								3.67262
								8.8696
								7.09512
								70.7246
								4.62019
								15.0617
								3.29053
								3.18729
								1.00039
								3.45463
								2.62472
								0.10855
								4.00989
								8.79728
								5.16399
								7.4333
								13.8915
								5.49057
								18.0831
								4.67525
								2.87836
								9.77731
								8.88802
								4.85234
								6.13811
								13.819
								10.8059
								4.06178
								1.24891
								0.419
								52.9535
								6.76881
								7.18785
								0.41016
								10.7502
								9.62308
								8.85301
								1.39056
								4.10908
								1.69747
								12.8185
								1.26574
								7.2436
								1.09779
								13.6407
								6.56438
								5.41297
								12.208
								2.02828
								17.5885
								13.7761
								4.54255
								1.16231
								6.33739
								13.4076
								7.04511
								0.60392
								1.48478
								7.18066
								5.4677
								0.39765
								5.09123
								10.2044
								4.57315
								4.25344
								8.68877
								3.15365
								17.2828
								5.66038
								3.57832
								0.51562
								7.3746
								6.09928
								4.8388
								4.85207
								4.01841
								4.83353
								11.7407
								11.2581
								8.27065
								3.20287
								25.3667
								4.84032
								16.3537
								14.9481
								21.5643
								5.20373
								18.0644
								24.7517
								3.77557
								7.40213
								18.025
								0.95094
								18.2187
								8.90079
								5.27505
								2.80495
								10.6509
								3.88609
								8.27568
								12.2309
								17.5984
								5.10352
								3.48872
								0
								0.00753
								4.48268
								15.4861
								1.16253
								8.5619
								7.95673
								23.0589
								5.32159
								0.37677
								3.18885
								3.16952
								7.46548
[truncated: 353 more rows]

## Sheet: Figure 2l
Orientation of actin filament [°]
2.8 Glu - 30 min	16.7 Glu - 30 min
63.6169	89.9407
60.7602	87.8694
56.9043	87.1324
53.2289	87.0387
51.6768	83.8345
51.2124	83.81
48.9799	82.5503
47.0645	80.6574
46.8673	79.9872
45.4287	79.3967
44.2675	78.8214
43.3067	78.5124
42.344	78.0977
41.1491	77.774
40.5703	76.2545
39.6828	75.4965
38.7281	75.4174
38.4368	75.1744
37.9821	74.8776
37.9118	74.6077
37.6888	74.041
37.6818	73.7171
37.325	73.4696
37.1983	73.274
37.1464	73.1749
37.0943	72.4424
36.6878	71.6925
36.2147	71.483
35.5093	70.9294
35.2394	70.0611
34.9066	70.059
34.5139	70.0435
34.248	69.9086
33.8763	69.2743
33.8634	68.4696
33.7898	68.0521
33.2459	67.5954
33.0285	66.4454
32.9455	65.361
32.6817	63.9408
32.5308	63.6007
32.1908	62.7114
31.8245	62.3006
31.7781	62.2775
31.614	61.4245
31.4557	60.356
31.1272	60.1943
30.884	59.9645
30.1508	59.8312
30.0239	59.4134
29.9889	59.2753
29.8265	58.3986
29.8096	57.6645
29.789	57.5106
29.7208	57.5034
29.5043	56.4357
29.0644	53.0114
29.0327	52.4061
28.8096	51.685
28.7582	51.4402
28.6137	50.0218
28.5058	49.3838
28.4068	49.2837
28.2419	47.2983
28.1472	47.1243
27.9747	46.799
27.7643	45.7066
27.5354	45.1551
27.4542	44.8936
26.8341	43.2723
26.819	41.9848
26.579	41.9226
26.5283	41.5769
26.1643	38.5948
26.0783	36.0436
26.0757	35.7137
26.0284	35.6705
25.8797	35.3815
25.6396	35.085
25.5203	34.2718
25.4769	34.2517
25.2028	33.8532
24.8661	33.7937
24.7612	33.515
24.6428	33.4178
24.54	33.1379
24.4379	32.2296
24.2347	31.6437
24.152	31.4615
23.8735	31.2373
23.7982	29.0249
23.6385	28.8057
23.5905	26.9518
23.5824	26.0406
23.5008	25.6936
23.382	25.0257
23.1944	24.9501
23.141	22.791
22.9941	22.3031
22.9031	21.8262
22.8811	21.8132
22.7804	21.8073
22.7057	21.4176
22.5009	20.8749
22.473	20.2493
22.4727	19.3172
22.412	18.9996
22.3893	18.9026
22.303	18.7108
22.2237	18.2471
22.1606	17.7694
22.1475	17.6055
22.0732	17.342
22.0525	17.3142
22.0457	16.2492
21.8125	16.1479
21.6993	15.9263
21.5913	15.8317
21.3726	15.6373
21.3008	15.616
21.2322	15.5849
20.6825	15.354
20.6802	15.3251
20.4221	15.1589
20.4019	15.0307
20.3317	14.8731
20.238	14.8662
19.884	14.7545
19.6509	14.7112
19.6505	14.577
19.6331	14.4051
19.5368	14.1769
19.5062	14.0112
19.4744	13.7684
19.4427	13.7202
19.3549	13.4442
19.2606	13.2524
19.2197	13.2469
19.0725	13.0007
18.7476	12.8091
18.4578	12.7856
18.0669	12.4962
17.9565	12.2529
17.8818	12.1675
17.786	12.1248
17.7732	12.0749
17.6868	11.7013
17.53	11.6048
17.424	11.5849
17.3861	11.5435
17.3602	11.3043
17.3088	11.1386
16.9456	11.1351
16.884	11.1345
16.7468	11.0788
16.7294	10.9973
16.6894	10.9796
16.5912	10.8849
16.5617	10.8513
16.5266	10.8462
16.3695	10.8113
16.3667	10.8055
16.359	10.7703
16.3318	10.7343
16.2568	10.6955
16.1912	10.6841
16.085	10.6363
16.0849	10.6075
16.021	10.57
16.0132	10.5228
15.9565	10.4957
15.9228	10.3637
15.6479	10.3122
15.6302	10.1496
15.5656	10.0111
15.5561	10.004
15.5475	9.96529
15.3306	9.93201
15.3264	9.89867
15.2442	9.86959
15.2389	9.854
15.136	9.83155
15.0267	9.81106
14.8882	9.72447
14.8684	9.71747
14.8024	9.71085
14.5915	9.70873
14.5858	9.64985
14.503	9.6011
14.4657	9.60024
14.4331	9.59698
14.4148	9.51671
14.4038	9.4698
14.3553	9.45718
14.3502	9.38165
14.2989	9.36256
14.2829	9.27468
14.2554	9.17648
14.2333	9.10501
14.1467	9.08622
14.0988	9.07221
14.0773	9.02708
13.9207	9.02283
13.8553	8.98717
13.7859	8.981
13.7355	8.93614
13.6782	8.91298
13.6642	8.9037
13.527	8.88445
13.5067	8.84453
13.3117	8.83167
13.2125	8.70027
12.9631	8.55774
12.9573	8.44722
12.9546	8.38213
12.8468	8.35661
12.7884	8.34429
12.7876	8.32671
12.7815	8.325
12.734	8.30235
12.7061	8.14038
12.5539	8.13927
12.5055	8.11628
12.4159	8.11358
12.3869	8.10266
12.3742	7.99495
12.3188	7.99164
12.2741	7.94524
12.219	7.80697
12.1806	7.76775
12.0507	7.76229
11.9741	7.74895
11.9392	7.67188
11.7704	7.66644
11.7581	7.61393
11.4742	7.61051
11.4708	7.60552
11.4189	7.40736
11.4099	7.34159
11.3885	7.33703
11.3309	7.10207
11.2979	7.0731
11.2946	7.07163
11.2909	6.95293
11.285	6.89945
11.1818	6.85933
11.1808	6.85094
11.1468	6.70535
11.1426	6.6206
11.0896	6.5957
10.9926	6.54533
10.9611	6.53249
10.955	6.49115
10.9132	6.39002
10.9087	6.34904
10.8334	6.34076
10.7773	6.33241
10.7448	6.31457
10.7388	6.27089
10.7159	6.24378
10.692	6.20824
10.6875	6.20312
10.6781	6.19279
10.6669	6.15114
10.6598	6.1423
10.5259	6.02611
10.5052	6.02521
10.4267	5.99792
10.3867	5.9876
10.3799	5.96563
10.3282	5.96118
10.2898	5.96068
10.2214	5.86913
10.2026	5.84991
10.07	5.81976
9.86887	5.78987
9.82661	5.78065
9.79072	5.77127
9.72422	5.71632
9.7221	5.70738
9.66099	5.69138
9.65723	5.66206
9.65641	5.60421
9.65065	5.59264
9.64228	5.57122
9.64104	5.57079
9.62553	5.54346
9.61632	5.50708
9.5739	5.45142
9.55412	5.43107
9.49378	5.41609
9.47961	5.40544
9.47204	5.35326
9.38461	5.3343
9.38279	5.33025
9.3672	5.31367
9.31431	5.26915
9.21133	5.20452
9.20188	5.15517
9.12434	5.06625
9.08506	5.05302
9.07941	4.98392
8.98847	4.96853
8.95715	4.89653
8.95023	4.85205
8.94579	4.8031
8.88404	4.78756
8.79552	4.74671
8.77601	4.71917
8.75902	4.71524
8.7506	4.68606
8.74977	4.67316
8.7164	4.65742
8.6922	4.64214
8.65076	4.59249
8.64779	4.591
8.63905	4.58989
8.63799	4.55847
8.59615	4.55488
8.59484	4.54916
8.54453	4.53763
8.54393	4.40207
8.4739	4.38888
8.46062	4.3382
8.31256	4.29253
8.30399	4.28841
8.27759	4.27702
8.2769	4.27442
8.19002	4.25884
8.14301	4.20654
8.14037	4.10004
8.13198	4.09957
8.09632	4.0859
8.04667	4.07171
8.02982	4.01689
8.01687	4.01334
7.99634	3.99634
7.96046	3.9717
7.95974	3.94258
7.90115	3.93918
7.89571	3.89352
7.83596	3.86953
7.81075	3.86174
7.79158	3.85224
7.78494	3.8448
7.78397	3.8154
7.77097	3.79311
7.76571	3.66491
7.73322	3.64949
7.71914	3.64923
7.71728	3.62162
7.65947	3.59561
7.61694	3.55567
7.6146	3.5049
7.49929	3.50385
7.46835	3.43249
7.46715	3.37125
7.4618	3.36575
7.41699	3.35229
7.41294	3.34647
7.40499	3.33535
7.35639	3.29356
7.27954	3.28622
7.26707	3.28068
7.24816	3.26853
7.23095	3.24219
7.21432	3.2279
7.2121	3.21841
7.19389	3.17961
7.14548	3.16648
7.09489	3.1527
7.0713	3.14714
7.04695	3.09838
7.0342	3.06602
7.01345	3.05201
7.00167	3.05051
6.94373	3.03648
6.90796	3.01704
6.89224	2.98165
6.87652	2.95799
6.85939	2.90335
6.85517	2.88702
6.82082	2.85347
6.79932	2.84901
6.79288	2.80942
6.78974	2.64448
6.76556	2.61221
6.76289	2.61089
6.72561	2.58965
6.69004	2.56023
6.66116	2.52814
6.65715	2.50589
6.64919	2.50489
6.64491	2.50004
6.63985	2.49105
6.62565	2.46998
6.6206	2.45529
6.59553	2.45089
6.56924	2.37344
6.5615	2.31447
6.54634	2.30029
6.54419	2.27576
6.51681	2.26961
6.50697	2.2301
6.49504	2.21559
6.47387	2.18944
6.45944	2.13194
6.42123	2.12529
6.41838	2.0509
6.41098	2.01717
6.36942	1.97041
6.34461	1.94267
6.33186	1.93116
6.32767	1.93018
6.32758	1.91685
6.28208	1.89407
6.27672	1.86572
6.26827	1.84721
6.242	1.83983
6.20912	1.82568
6.19008	1.81829
6.15267	1.81103
6.08956	1.79594
6.08813	1.78734
6.06073	1.77246
6.01186	1.74811
6.00059	1.7316
5.98893	1.70794
5.96154	1.69135
5.94946	1.69072
5.94543	1.68481
5.92604	1.58759
5.90788	1.57856
5.90762	1.5693
5.89761	1.55367
5.87175	1.44404
5.85837	1.43468
5.85133	1.3475
5.81682	1.33861
5.79613	1.32919
5.77535	1.31636
5.74117	1.28802
5.69541	1.28303
5.69369	1.27235
5.69146	1.23617
5.67997	1.20729
5.65285	1.17544
5.64132	1.17223
5.61858	1.1609
5.5948	1.13564
5.5854	1.07494
5.57972	1.05922
5.57186	1.04389
5.55644	0.99352
5.46165	0.98518
5.45808	0.98104
5.45135	0.95659
5.41472	0.88429
5.33398	0.83138
5.33272	0.77936
5.32011	0.71189
5.30516	0.65628
5.29823	0.64913
5.2925	0.53669
5.28418	0.52318
5.28262	0.51348
5.2809	0.51083
5.26857	0.50742
5.26381	0.50482
5.255	0.48758
5.25095	0.48322
5.24952	0.4799
5.24857	0.43919
5.23429	0.43545
5.22889	0.42516
5.21141	0.39419
5.14933	0.39308
5.14525	0.38574
5.12771	0.36047
5.08599	0.35193
5.08102	0.34004
5.07905	0.33485
5.07486	0.28516
5.06921	0.26983
5.06585	0.22365
5.05158	0.22274
5.03493	0.13793
5.02045	0.0994
4.98439	0.08597
4.98309	0.07301
4.96199	88.0637
4.9519	79.7219
4.94437	78.9762
4.93908	78.7846
4.92123	78.7712
4.91901	78.2574
4.90194	77.5897
4.89917	77.4152
4.8325	77.3657
4.81373	76.2682
4.80663	74.7343
4.7995	74.07
4.79436	73.5511
4.78735	73.4184
4.77103	73.09
4.75356	72.6197
4.74506	72.4555
4.74252	72.2247
4.7396	71.5708
4.72122	71.3994
4.70263	70.4079
4.66193	68.7564
4.65694	68.4915
4.65335	68.0336
4.64972	67.9361
4.63731	67.2939
4.62492	66.9826
4.57594	64.1181
4.57092	63.6377
4.56432	63.426
4.55795	63.4082
4.55309	63.3761
4.53938	62.2355
4.53807	62.053
4.52552	61.8947
4.52435	61.4961
4.49832	61.4775
4.47028	60.9778
4.46461	60.4871
4.46331	60.4402
4.45595	60.1877
4.43015	59.7182
4.42966	59.2464
4.42226	58.9904
4.42147	58.6168
4.41477	58.5424
4.40457	58.5042
4.38833	58.4923
4.3816	58.4589
4.37308	58.2209
4.35166	58.0958
4.34545	58.0143
4.34246	57.6799
4.31062	57.4944
4.3087	57.4885
4.30258	57.4352
4.29564	57.3208
4.29355	57.1884
4.27625	57.1033
4.26991	56.9029
4.24961	56.7685
4.24794	56.4721
4.24477	56.2438
4.22121	55.7507
4.18888	55.6641
4.15308	55.5974
4.14548	55.2266
4.1432	54.6846
4.12635	54.1446
4.10158	53.26
4.06195	53.2567
4.05084	52.8663
4.0301	52.7046
3.99424	52.4395
3.99181	52.2793
3.98492	52.0479
3.97106	51.966
3.96822	51.6313
3.91506	51.2066
3.89841	50.9975
3.88516	50.9541
3.87428	50.8401
3.86214	50.8048
3.83649	50.5408
3.83199	50.3879
3.79631	50.084
3.79361	49.9748
3.78888	49.873
3.77415	49.8102
3.7715	49.7139
3.75772	49.3839
3.75351	48.7473
3.75216	48.7176
3.74869	48.7093
3.72088	48.4475
3.70616	48.3685
3.69289	48.3544
3.66991	48.2875
3.6621	48.0548
3.66106	48.0376
3.65313	48.0005
3.64355	47.9438
3.64164	47.8829
3.64018	47.8675
3.63232	47.0081
3.6052	46.3413
3.59587	45.762
3.58876	45.2417
3.52744	45.2241
3.51161	45.1718
3.50409	44.8945
3.5007	44.6544
3.49696	44.6411
3.48913	44.476
3.47061	44.4498
3.45464	44.2225
3.45226	44.1035
3.44823	43.889
3.44344	43.705
3.44151	43.6748
3.40878	43.56
3.39362	43.4276
3.36356	43.3634
3.36252	43.3472
3.35299	43.3028
3.33045	43.2275
3.32395	42.981
3.30549	42.633
3.29617	42.5627
3.28147	42.5358
3.27707	42.3458
3.24606	42.2926
3.2405	42.272
3.19501	42.2471
3.16945	42.2081
3.15427	42.0003
3.15409	41.9055
3.11221	41.8937
3.06136	41.8042
3.04134	41.6987
3.03647	41.6689
3.03474	41.4444
3.00914	41.1767
2.99364	40.9715
2.97668	40.6726
2.97454	40.4082
2.97195	40.3855
2.9348	40.2982
2.92934	40.2075
2.88536	40.1736
2.87266	40.128
2.85606	40.0239
2.84255	39.953
2.82651	39.9342
2.82444	39.8728
2.81223	39.6953
2.80608	39.2329
2.80257	39.0737
2.78218	39.0002
2.76566	38.7739
2.7593	38.6481
2.74081	38.3985
2.73991	38.3979
2.72253	38.1301
2.7193	38.0191
2.70972	38.0065
2.69904	37.9795
2.69006	37.8336
2.6817	37.7942
2.6607	37.4167
2.65034	37.3928
2.63824	37.1679
2.60973	37.0395
2.59839	37.0135
2.59255	37.0135
2.56232	36.946
2.56088	36.8669
2.54363	36.7779
2.53286	36.6644
2.52782	36.5084
2.52549	36.4414
2.51861	36.4311
2.51739	36.2897
2.50581	36.282
2.50011	36.1666
2.48579	35.932
2.47811	35.8768
2.46114	35.8695
2.46091	35.7212
2.45556	35.6771
2.45099	35.2375
2.44557	35.0863
2.42773	34.9749
2.42757	34.8395
2.38383	34.74
2.38255	34.5179
2.38171	34.4356
2.3653	34.4134
2.36442	34.3472
2.34181	34.1598
2.33279	34.1242
2.32175	34.0154
2.28486	33.9924
2.27972	33.8831
2.23258	33.8176
2.22075	33.764
2.21018	33.67
2.20088	33.4668
2.19885	33.4534
2.19153	33.239
2.17807	33.238
2.15303	33.1738
2.12637	32.9891
2.09212	32.9635
2.08377	32.826
2.06287	32.761
2.05505	32.6474
2.05212	32.6118
2.02786	32.5851
2.02422	32.5762
2.01616	32.5462
2.01514	32.5417
2.01237	32.1641
1.98664	32.0967
1.95672	31.9316
1.94444	31.9241
1.94079	31.9188
1.93982	31.786
1.91479	31.5841
1.91383	31.5496
1.90364	31.4669
1.89709	31.3227
1.88847	30.8455
1.87846	30.8257
1.87122	30.3172
1.86742	30.2881
1.86581	30.2229
1.86431	30.146
1.8345	30.0137
1.73489	29.8848
1.73394	29.7363
1.73218	29.7199
1.69175	29.5562
1.68925	29.4711
1.62325	29.344
1.6162	29.2396
1.59063	29.193
1.58324	29.1808
1.57141	29.0031
1.57051	28.9315
1.55848	28.7989
1.55788	28.7534
1.55606	28.5647
1.50559	28.5316
1.50523	28.4346
1.49113	28.0949
1.48775	27.9856
1.46044	27.9077
1.45879	27.8843
1.45302	27.6829
1.44581	27.5851
1.44514	27.3457
1.4429	27.3342
1.43622	27.3257
1.4212	27.2811
1.41343	27.2335
1.40884	27.1153
1.4007	26.9933
1.37641	26.975
1.37537	26.9466
1.37096	26.9013
1.36393	26.8427
1.36368	26.7608
1.35742	26.5528
1.35625	26.5229
1.34684	26.4544
1.33738	26.3738
1.33395	26.3108
1.30911	26.3061
1.29198	26.2953
1.28247	26.2677
1.26325	26.2341
1.26215	26.1636
1.256	26.0172
1.22815	25.9355
1.22739	25.9337
1.22465	25.903
1.21799	25.7115
1.21485	25.705
1.20216	25.6844
1.18206	25.6423
1.17284	25.5325
1.15655	25.4693
1.15485	25.3983
1.1417	25.3923
1.14084	25.381
1.13361	25.3733
1.12617	25.2616
1.12086	25.2273
1.11697	25.1631
1.11034	25.1257
1.10696	25.005
1.09908	24.9339
1.09335	24.83
1.07593	24.8257
1.07498	24.7946
1.05845	24.7873
1.03937	24.7141
1.03568	24.6806
1.03148	24.6477
1.01006	24.6314
1.00864	24.5603
0.98126	24.5369
0.97866	24.4755
0.96665	24.4732
0.9621	24.4235
0.95517	24.3576
0.95466	24.3389
0.94541	24.3238
0.93565	24.2499
0.93273	24.1209
0.93025	24.0637
0.92924	23.851
0.92654	23.8497
0.91666	23.8441
0.91082	23.8389
0.90578	23.726
0.87977	23.6995
0.83862	23.6764
0.8241	23.6693
0.80251	23.6249
0.78893	23.4725
0.7866	23.4336
0.78178	23.3689
0.75581	23.2717
0.75557	23.2617
0.74845	23.1455
0.74313	23.0162
0.73373	22.7044
0.71482	22.6714
0.70032	22.5074
0.69321	22.5003
0.68661	22.3702
0.67869	22.2983
0.66708	22.1483
0.66167	22.0066
0.65879	21.9947
0.62343	21.9237
0.61696	21.8666
0.61039	21.8446
0.60136	21.6699
0.59819	21.655
0.59119	21.5255
0.57926	21.401
0.57474	21.3674
0.56285	21.3352
0.56088	21.3328
0.55926	21.2127
0.55585	21.2057
0.54929	21.0873
0.52923	21.0338
0.52595	21.0249
0.51124	20.9784
0.48267	20.888
0.47984	20.86
0.4424	20.8437
0.43272	20.7953
0.39555	20.7707
0.38717	20.5895
0.37946	20.5779
0.37788	20.5398
0.37763	20.431
0.36223	20.4072
0.36013	20.4031
0.33842	20.3447
0.32495	20.2618
0.3046	20.2555
0.29724	20.0708
0.29052	20.0113
0.2691	19.9342
0.25475	19.9334
0.24759	19.8197
0.23779	19.7961
0.23264	19.754
0.2275	19.7282
0.22002	19.62
0.21494	19.6199
0.21008	19.617
0.19176	19.609
0.18202	19.5937
0.17597	19.5922
0.16302	19.5505
0.14325	19.3632
0.12656	19.1538
0.07281	19.0985
0.07171	19.0704
0.05573	19.0686
0.0555	19.0537
0.03645	19.0003
0.02504	18.9744
0.02142	18.9722
0.01949	18.947
0.01878	18.9076
0.01817	18.8969
0.00153	18.7311
0	18.685
56.4537	18.6847
29.795	18.6562
29.6401	18.3685
29.6295	18.3115
28.6431	18.2729
28.417	18.2367
27.8618	18.0192
27.486	17.9812
26.8663	17.9404
26.6187	17.9205
26.5924	17.8854
26.5587	17.8554
26.5312	17.829
26.0587	17.7522
25.5919	17.7442
25.1862	17.7285
25.1616	17.5464
25.1499	17.5001
24.8325	17.3903
24.766	17.3736
24.4461	17.3678
24.3987	17.3013
24.2497	17.3011
24.2106	17.1965
24.1467	16.9128
24.0624	16.9064
23.52	16.8889
23.3822	16.8612
23.2772	16.8053
23.2459	16.7514
23.031	16.7199
22.9742	16.6483
22.9154	16.6236
22.8925	16.5781
22.8116	16.4615
22.3559	16.3244
22.2454	16.2363
22.2384	16.2109
22.206	16.1943
22.1386	16.1877
21.9315	16.1489
21.93	16.0499
21.7585	16.0149
21.6288	15.9982
21.603	15.9691
21.5324	15.9561
21.2976	15.9513
21.0849	15.7784
20.9299	15.7567
20.8764	15.6793
20.8451	15.6448
20.7164	15.6235
20.7104	15.5678
20.6819	15.535
20.5176	15.5319
20.4504	15.5228
20.4106	15.4999
20.3854	15.4551
20.3732	15.4468
20.2419	15.3826
20.0366	15.3221
19.9032	15.2748
19.903	15.2182
19.8314	15.2005
19.8208	15.1531
19.7817	15.1332
19.7178	15.058
19.6196	15.013
19.4571	14.9773
19.3827	14.7821
19.2758	14.776
19.2034	14.7757
19.1657	14.7153
19.1493	14.7005
19.1163	14.6207
19.0132	14.6164
18.9978	14.3573
18.9614	14.2355
18.7865	14.2223
18.627	14.2194
18.5403	14.2193
18.4817	14.1891
18.4155	14.1371
18.3816	14.1367
18.2216	14.0841
18.2071	14.0633
18.1916	14.0193
18.1756	13.9628
18.1745	13.9383
18.1678	13.8707
18.1073	13.8655
18.0623	13.8637
17.781	13.8412
17.6731	13.8282
17.6632	13.8056
17.6471	13.7695
17.608	13.6971
17.569	13.6805
17.4653	13.6621
17.3548	13.566
17.2396	13.5379
17.0028	13.5004
16.9527	13.499
16.852	13.4515
16.8212	13.3399
16.7949	13.2492
16.7479	13.2013
16.6712	13.1539
16.5945	13.1142
16.5379	13.1099
16.5092	13.0656
16.501	13.0379
16.4697	12.9755
16.3521	12.9645
16.2442	12.9638
16.1015	12.7626
16.0359	12.6769
15.9988	12.6171
15.969	12.6044
15.9273	12.5806
15.8797	12.5775
15.6964	12.5522
15.6362	12.53
15.6128	12.4862
15.564	12.4859
15.5632	12.4606
15.4851	12.4453
15.4445	12.4153
15.3873	12.4083
15.2863	12.3277
15.236	12.2756
15.1952	12.2306
15.1481	12.0959
15.0291	12.0776
15.0147	12.0706
15.0029	11.9648
14.976	11.9457
14.9616	11.9208
14.8397	11.9175
14.7949	11.9101
14.6971	11.8804
14.6737	11.8253
14.5945	11.8169
14.5797	11.8064
14.577	11.7681
14.5474	11.7453
14.4199	11.7099
14.3456	11.372
14.2877	11.3283
14.1577	11.2457
13.9878	11.2085
13.876	11.1559
13.8734	11.1365
13.8611	11.0637
13.8303	11.0579
13.7534	11.0162
13.6176	10.9479
13.5764	10.9344
13.2932	10.9219
13.0105	10.9164
12.9983	10.8955
12.8927	10.8583
12.7933	10.8544
12.7914	10.8412
12.5859	10.7768
12.559	10.7522
12.4201	10.6852
12.3668	10.6476
12.3259	10.4732
12.2951	10.3271
12.2215	10.2985
12.1798	10.2279
12.1017	10.2185
12.0082	10.2151
11.9644	10.1941
11.898	10.1887
11.7809	10.1457
11.7573	10.1339
11.756	10.1059
11.7392	9.96165
11.4538	9.86805
11.4334	9.68986
11.2681	9.68551
11.2347	9.68109
11.1953	9.66638
11.128	9.6199
11.0754	9.61655
11.0703	9.58984
10.9438	9.51258
10.8848	9.50322
10.7451	9.4666
10.6482	9.43136
10.5919	9.37791
10.567	9.37735
10.5178	9.35945
10.478	9.32487
10.4346	9.30427
10.3688	9.28209
10.3624	9.27577
10.3433	9.27032
10.3415	9.26712
10.2027	9.20634
10.0385	9.16599
10.001	9.10506
9.79714	9.08151
9.6928	9.06176
9.6568	8.96356
9.54609	8.92365
9.50212	8.88239
9.45834	8.84246
9.37807	8.80687
9.35757	8.67366
9.3093	8.61794
9.27544	8.61731
9.27225	8.52978
9.12256	8.51243
9.08035	8.49202
9.00085	8.47049
8.96245	8.43066
8.95543	8.37356
8.9062	8.36801
8.75111	8.3352
8.72276	8.3279
8.6725	8.32161
8.67007	8.3079
8.5345	8.22269
8.32883	8.22104
8.26241	8.18853
8.03673	8.16586
7.94994	8.12793
7.94542	8.03862
7.88936	8.02878
7.86373	8.02335
7.83442	7.9937
7.827	7.9932
7.81076	7.92469
7.80733	7.90595
7.80508	7.90246
7.78094	7.85744
7.7807	7.81885
7.68691	7.78041
7.47259	7.76514
7.40014	7.73944
7.29972	7.72212
7.21424	7.71608
7.1808	7.6737
7.17257	7.58556
7.13864	7.58316
7.11213	7.5454
7.09017	7.51901
6.95702	7.51101
6.90604	7.50114
6.89644	7.42113
6.87547	7.41389
6.81507	7.371
6.80038	7.35672
6.76441	7.35435
6.7388	7.34485
6.72665	7.34431
6.72301	7.28562
6.66344	7.26908
6.59959	7.25494
6.49837	7.25381
6.47556	7.21481
6.40883	7.18896
6.32523	7.17313
6.2515	7.15152
6.19659	7.12766
6.1597	7.03133
6.14046	6.98437
6.09406	6.94836
6.05057	6.94718
6.04983	6.81583
6.03563	6.79822
6.02676	6.78577
5.96473	6.78055
5.92059	6.77821
5.87971	6.7164
5.8781	6.64262
5.79073	6.6046
5.7452	6.58878
5.65098	6.57417
5.65026	6.50159
5.56538	6.43114
5.53005	6.41071
5.49191	6.35087
5.40538	6.34077
5.34145	6.29405
5.2638	6.23363
5.20745	6.21446
5.17342	6.21002
5.17125	6.2049
5.16199	6.20307
5.15744	6.16923
5.14735	6.1515
5.13259	6.1207
5.12642	6.09634
5.09325	6.09251
5.08836	6.05404
4.91733	6.02982
4.88576	6.02707
4.84321	6.02448
4.78407	5.98861
4.77811	5.96955
4.76176	5.89293
4.69756	5.85229
4.65916	5.83054
4.59986	5.78709
4.51562	5.77863
4.50574	5.76704
4.50372	5.75353
4.46962	5.71674
4.26701	5.70926
4.22896	5.67634
4.21799	5.62131
4.09237	5.60667
4.09064	5.60593
3.9995	5.6044
3.99924	5.59212
3.98248	5.57961
3.9312	5.52984
3.91496	5.52651
3.88702	5.52227
3.8432	5.49187
3.8148	5.44749
3.77457	5.38896
3.72402	5.36633
3.66087	5.3481
3.59541	5.33601
3.59155	5.33556
3.56926	5.30476
3.52325	5.25751
3.51997	5.21404
3.51778	5.12773
3.46472	5.12186
3.4205	5.09962
3.36703	5.08537
3.36411	4.97005
3.35896	4.94801
3.26229	4.92949
3.24933	4.92764
3.12985	4.85308
3.06918	4.83194
3.03109	4.82642
3.01191	4.80414
3.01158	4.74896
3.00753	4.72541
3.0047	4.68549
3.0035	4.6142
2.94184	4.60612
2.89877	4.59716
2.89832	4.59149
2.89726	4.59013
2.8707	4.58205
2.80279	4.56477
2.7952	4.51839
2.78323	4.51443
2.75632	4.45947
2.75335	4.45559
2.70226	4.45107
2.70065	4.44444
2.67411	4.41035
2.62285	4.35522
2.59308	4.35038
2.57172	4.32593
2.54172	4.32235
2.52843	4.31377
2.5011	4.26775
2.47755	4.25611
2.46761	4.24433
2.46735	4.2438
2.44843	4.16238
2.42815	4.16018
2.42258	4.15737
2.41683	4.15035
2.41669	4.1399
2.40569	4.12173
2.40558	4.11632
2.3561	4.10728
2.35516	4.08756
2.35178	4.07732
2.34729	4.05247
2.34039	4.0305
2.29797	3.95715
2.28713	3.94207
2.26884	3.93905
2.24028	3.9242
2.2402	3.88616
2.24004	3.88394
2.22245	3.86755
2.17818	3.85975
2.16537	3.82938
2.13167	3.81357
2.11941	3.72567
2.11185	3.67953
2.08449	3.67881
2.07414	3.64476
2.07314	3.61452
2.05352	3.59151
2.04763	3.52296
2.02084	3.52152
2.01076	3.46572
1.98625	3.4532
1.96627	3.43945
1.93651	3.43069
1.92709	3.41123
1.90659	3.41105
1.87054	3.39047
1.86797	3.38506
1.83366	3.372
1.82566	3.3553
1.81903	3.34538
1.74697	3.34238
1.73199	3.33708
1.72588	3.28759
1.71143	3.2838
1.70861	3.26992
1.70387	3.24418
1.7037	3.24059
1.65338	3.18368
1.64388	3.17818
1.64273	3.07645
1.58671	2.99606
1.57744	2.95786
1.54759	2.95695
1.50574	2.92574
1.503	2.92532
1.4178	2.92247
1.41223	2.82435
1.39806	2.82242
1.39266	2.75786
1.39066	2.75566
1.37271	2.71833
1.36796	2.71766
1.3662	2.68594
1.36159	2.68587
1.33351	2.65547
1.32327	2.60294
1.3089	2.5934
1.25387	2.57401
1.2497	2.5615
1.13557	2.53862
1.12714	2.52908
1.09356	2.46915
1.05018	2.46434
1.0267	2.4229
1.01504	2.41515
0.95818	2.41047
0.9579	2.39692
0.94733	2.34814
0.93265	2.3091
0.90586	2.29069
0.85019	2.26728
0.84726	2.26422
0.84647	2.25823
0.84179	2.22183
0.8395	2.19458
0.8344	2.18598
0.82191	2.15472
0.7672	2.0954
0.75719	2.08519
0.72661	2.03611
0.67967	2.02921
0.67625	2.00525
0.65632	1.98383
0.62905	1.98145
0.62877	1.97879
0.59543	1.96937
0.58617	1.9613
0.58379	1.94833
0.57981	1.9309
0.56956	1.92901
0.53193	1.91189
0.52731	1.90926
0.52398	1.90208
0.51682	1.87121
0.50378	1.86128
0.5014	1.85767
0.4959	1.85625
0.4871	1.85068
0.47877	1.79961
0.47617	1.72532
0.46751	1.71764
0.42941	1.67593
0.37926	1.66931
0.3791	1.66929
0.37177	1.64913
0.37156	1.63067
0.35284	1.61666
0.32952	1.60657
0.32111	1.5618
0.27684	1.53553
0.25198	1.44466
0.25104	1.36897
0.24993	1.36883
0.20495	1.3642
0.1656	1.35991
0.10854	1.33643
0.07348	1.32139
0.0265	1.31314
0.02059	1.27586
0.01228	1.23425
0.00229	1.22756
61.4104	1.22226
56.3393	1.2142
55.2746	1.19296
55.1566	1.1688
54.0474	1.13718
53.5823	1.12537
53.0962	1.12479
52.939	1.08056
51.0672	1.07525
50.9107	1.0615
48.9902	1.04449
47.7532	1.0285
45.9984	1.02434
45.8677	1.01218
44.8021	0.99623
44.575	0.89622
44.3888	0.88056
43.6842	0.86575
42.6821	0.85789
42.6652	0.81477
42.6235	0.79673
42.5322	0.77996
42.3557	0.77854
42.2781	0.76173
42.2702	0.71857
42.2489	0.7091
41.8973	0.65585
41.7652	0.6346
41.7129	0.63011
41.1013	0.62472
41.0489	0.61618
40.6396	0.61537
40.4349	0.59462
40.3343	0.56932
39.9855	0.5415
39.9753	0.53905
39.8029	0.5186
39.7664	0.51756
39.4703	0.49266
39.3928	0.46739
38.976	0.46381
38.8747	0.46098
38.7604	0.45712
38.7078	0.45706
38.6853	0.4557
38.6674	0.43639
38.3602	0.42123
38.3061	0.40274
38.2497	0.3425
38.2119	0.34058
38.1049	0.3194
38.0753	0.31686
38.0564	0.27562
37.9067	0.2599
37.8043	0.24581
37.58	0.10165
37.5796	0.0359
37.479	0.03503
37.3559	0.02966
36.9376	0.02588
36.7552	0.02433
36.6428	0.00185
36.5127	68.5188
36.3816	63.9667
35.4038	57.5031
35.2186	56.1681
34.9149	51.6423
34.8646	50.594
34.7747	50.3855
34.56	49.1923
34.5384	47.5301
34.426	45.9077
34.4256	45.5033
34.3538	44.1456
34.1823	43.9154
33.8792	43.554
33.76	42.4312
33.3641	39.9301
32.9366	39.2056
32.6078	38.5296
32.4502	37.4612
32.3937	35.7149
32.386	34.8859
32.2812	34.7645
32.2615	33.721
32.112	33.3034
32.0371	32.5521
31.9705	31.9438
31.7328	30.6
31.4268	29.7674
30.8666	29.6015
30.8633	29.229
30.8457	28.9149
30.8374	28.8676
30.8204	28.7559
30.7999	27.468
30.3628	26.1874
30.3132	25.8274
30.2893	25.7847
30.2584	25.528
30.1801	24.663
30.1002	24.5921
30.0702	23.8348
29.8653	23.4249
29.6112	23.3335
29.3856	22.8997
29.3255	22.6442
29.2754	22.5434
29.2426	22.1541
28.9651	21.5042
28.2015	20.7876
28.0701	20.2773
27.6829	19.731
27.6043	19.5041
27.5903	19.3604
27.529	18.2539
27.3591	17.6987
27.3384	17.5516
26.9229	17.3258
26.816	16.7766
26.1029	16.7358
25.9446	15.7541
25.9015	15.5679
25.8516	15.1499
25.7913	14.8449
25.7529	14.7934
25.6112	14.7616
25.5702	14.4211
25.5691	14.4005
25.425	14.3067
25.3718	14.2989
25.3602	14.2253
25.3529	13.4955
25.3153	13.3912
25.2715	12.645
25.213	12.5689
25.1751	12.3942
25.1507	12.3376
24.6865	11.8467
24.3851	11.6851
24.2106	11.3282
24.1532	10.7203
24.0599	10.5944
23.8565	10.3865
23.8319	10.2665
23.7114	10.1872
23.6975	10.1837
23.5427	9.82784
23.4824	9.53119
23.435	9.33607
23.2241	8.96494
23.1558	8.3239
23.0484	8.14408
22.9894	8.01254
22.9503	7.86821
22.8805	7.8358
22.8648	7.79062
22.7254	7.76642
22.6534	7.7047
22.6262	7.65948
22.5721	7.56318
22.427	7.42526
22.4114	7.41005
22.3888	7.3335
22.2947	7.28865
22.2844	7.2014
22.223	7.03893
22.1696	6.98888
22.1233	6.88023
22.0629	6.55432
21.8296	6.37041
21.8296	6.18122
21.8216	6.13583
21.7482	6.1038
21.4014	6.07662
20.9919	6.04174
20.9498	5.95286
20.8362	5.4053
20.8054	5.35716
20.7579	5.32136
20.6203	5.26794
20.5978	5.16497
20.5619	5.12137
20.5599	5.11481
20.4513	5.10262
20.381	5.07749
20.3508	4.68066
20.3419	4.67436
20.106	4.42235
20.0099	4.37634
19.9934	4.33526
19.7517	4.30868
19.7134	4.2741
19.6375	4.25735
19.1688	4.23335
19.1684	4.23189
18.9871	4.21391
18.9835	4.16553
18.7049	4.10671
18.6781	4.07291
18.6343	3.96719
18.44	3.94521
18.3395	3.91503
18.289	3.81936
18.2575	3.7194
18.0313	3.71149
18.0219	3.62383
17.9014	3.55081
17.6886	3.5435
17.6763	3.52951
17.6442	3.52605
17.2682	3.47373
17.2184	3.40802
17.2103	3.40434
17.1946	3.26529
16.9236	3.2169
16.8058	3.18698
16.6051	3.15102
16.5057	3.14021
16.5055	2.98759
16.4443	2.86458
16.3188	2.82731
16.0279	2.69711
15.9652	2.51352
15.9024	2.42486
15.8735	2.39126
15.8562	2.29269
15.4969	2.29166
15.4488	2.14642
15.3694	2.10435
15.3041	2.068
15.2438	2.03538
15.0887	1.92198
15.087	1.89611
15.0142	1.88418
14.9052	1.73836
14.8856	1.65527
14.7517	1.56483
14.6585	1.55634
14.6053	1.51129
14.3444	1.50538
14.3329	1.34698
14.2707	1.34366
14.2639	1.30481
14.2188	1.27779
14.1998	1.20725
14.1014	1.13541
13.9497	1.12395
13.9274	1.10316
13.8204	1.09715
13.7155	1.09252
13.6892	1.06387
13.6887	1.04287
13.6657	1.03831
13.6565	0.94919
13.6463	0.9158
13.6141	0.65911
13.5848	0.65458
13.5806	0.4831
13.5753	0.40768
13.496	0.3811
13.4327	0.32996
13.3984	0.14717
13.3169	0.0851
13.3009	88.5635
13.1588	87.8332
12.9946	87.6467
12.9332	86.9042
12.9071	86.0422
12.8788	85.7467
12.8689	83.6334
12.8405	83.4453
12.8197	83.163
12.7725	82.8576
12.6553	82.4447
12.6136	81.7657
12.5829	81.5623
12.5682	80.5734
12.567	80.5269
12.535	80.4857
12.4997	80.4587
12.4864	79.4395
12.4147	79.3708
12.3893	78.7853
12.3858	78.6268
12.3641	78.4764
12.3475	78.3725
12.2455	78.2526
12.0922	77.9661
12.0235	74.6455
11.9759	73.2933
11.9097	73.2603
11.86	73.242
11.8391	72.9526
11.7939	72.9396
11.7809	72.8669
11.7163	72.8147
11.6005	70.4123
11.5871	70.3734
11.5768	68.3142
11.5096	67.6988
11.4859	67.3563
11.3622	67.2401
11.1561	66.5104
11.1157	65.598
11.1104	63.757
11.0839	63.6091
11.0107	63.478
10.9369	62.2671
10.9364	61.9107
10.9341	60.616
10.8262	60.4292
10.7523	60.0237
10.7286	59.594
10.649	58.8338
10.6372	58.1421
10.5937	58.0805
10.5872	57.5194
10.5738	55.9993
10.5105	54.6146
10.4088	53.5574
10.3711	53.4242
10.3595	51.9666
10.3364	50.8614
10.2828	50.2135
10.2301	49.27
10.2274	47.0429
10.2189	46.7489
10.2055	46.5224
10.1694	45.3439
10.1615	45.3272
10.152	44.9798
10.1034	43.7292
10.0892	42.6864
9.89263	41.8375
9.83331	41.8063
9.79314	40.4374
9.78125	39.8795
9.62994	39.5945
9.62472	39.2518
9.60712	37.6185
9.58639	37.1878
9.56799	36.562
9.49097	36.1725
9.45508	36.1525
9.40633	35.8281
9.4026	35.7832
9.39468	34.4339
9.33472	34.281
9.31609	31.487
9.13078	29.9879
9.12535	29.6237
9.11662	29.5197
9.09369	28.9568
8.9138	27.8531
8.89781	26.9671
8.81324	26.2934
8.62272	25.6699
8.58654	25.5159
8.58625	24.6781
8.46729	24.5384
8.43842	24.1725
8.34534	23.5254
8.31305	23.4722
8.24403	22.6775
8.24289	22.5818
8.20602	22.2532
8.19891	21.9133
8.18801	21.5848
8.14153	21.5645
8.10842	20.0859
8.09558	18.937
8.08089	17.5008
8.078	16.8694
8.06797	16.8216
8.06493	16.2809
8.01013	16.0708
7.99223	15.979
7.98567	15.2486
7.97024	14.8667
7.92881	14.3311
7.8889	14.2703
7.8452	13.2518
7.75965	13.2484
7.75729	13.2119
7.75347	13.101
7.5626	13.0617
7.54137	13.0158
7.4466	12.6977
7.43877	12.1673
7.38737	12.1229
7.37585	11.3557
7.35787	11.1488
7.34937	11.0789
7.3457	11.0351
7.3063	11.0262
7.2467	10.835
7.23001	10.625
7.22691	10.6035
7.16136	10.5074
7.15261	10.4611
7.12901	10.4181
7.11388	9.63878
7.08479	9.56741
7.05199	9.40578
7.02159	9.31158
6.9659	9.18098
6.94517	9.10409
6.92252	8.9953
6.88091	8.95399
6.81907	8.91998
6.70129	8.9059
6.68388	8.75008
6.67311	8.49868
6.66457	8.4473
6.659	8.16243
6.60361	7.8362
6.59731	7.75291
6.59334	7.61279
6.5498	7.47236
6.44173	7.28749
6.432	7.09823
6.37834	7.08383
6.32437	7.03551
6.23938	6.98904
6.23682	6.84439
6.20467	6.52457
6.19686	6.45751
6.13163	5.64954
6.12159	5.16026
6.10538	5.14154
6.09351	4.91026
6.0378	4.80515
6.0296	4.44588
5.994	4.39946
5.98461	4.17715
5.90993	4.16132
5.89628	4.01231
5.79997	3.96209
5.67012	3.87671
5.66124	3.87151
5.6551	3.65358
5.65342	3.53751
5.64118	3.13037
5.64024	3.11037
5.60771	3.08897
5.59623	3.05997
5.56848	2.98263
5.56841	2.85322
5.55796	2.84697
5.55723	2.84551
5.53908	2.78141
5.50488	2.71961
5.48849	2.62551
5.45832	2.57772
5.34704	2.26547
5.28764	2.16698
5.23179	2.02657
5.1454	1.96546
5.12894	1.95284
5.10297	1.87128
5.09658	1.84029
5.09447	1.75774
5.06511	1.69511
4.9437	1.65453
4.9062	1.55602
4.89931	1.45541
4.88225	1.38907
4.85951	1.38441
4.85493	1.33717
4.73423	1.32606
4.72451	1.30556
4.69161	1.17906
4.67146	0.95807
4.55178	0.89977
4.469	0.89206
4.46255	0.79026
4.44075	0.78594
4.42583	0.73701
4.40635	0.70907
4.38787	0.63228
4.37492	0.51535
4.36539	0.46918
4.27446	0.42986
4.27125	0.31392
4.24057	0.29736
4.24036	0.26864
4.23278	0.08393
4.21036	0.02275
4.19815
4.10276
4.06146
4.05333
4.04639
3.95335
3.88929
3.86476
3.77062
3.74354
3.71053
3.67227
3.66947
3.64509
3.63982
3.61253
3.6078
3.58316
3.57736
3.56884
3.5192
3.46523
3.44326
3.40106
3.39459
3.38986
3.34769
3.33242
3.30997
3.28999
3.28748
3.28414
3.25345
3.20702
3.17863
3.12312
3.1061
3.06296
3.02169
3.01829
2.97173
2.9527
2.93147
2.9146
2.9011
2.89976
2.87666
2.8107
2.78517
2.77724
2.76612
2.75166
2.63049
2.6199
2.60847
2.55857
2.46779
2.46132
2.39424
2.37698
2.37018
2.33147
2.32118
2.27934
2.27114
2.25983
2.22783
2.22023
2.21834
2.19274
2.18951
2.16055
2.15414
2.15016
2.15005
2.1434
2.13402
2.11474
2.10081
1.982
1.93838
1.90105
1.85417
1.8367
1.82564
1.82055
1.80202
1.75217
1.74809
1.74203
1.72507
1.68552
1.63461
1.54774
1.54628
1.53284
1.52348
1.51022
1.50742
1.464
1.45802
1.36295
1.35899
1.35036
1.3479
1.32771
1.31031
1.2805
1.24891
1.23855
[truncated: 180 more rows]

## Sheet: Figure 3g-i
Actin filament-Vol/Tomo-Vol [%]				Microtubule-Vol/Tomo-Vol [%]				Orientation of actin filament [°]
2.8 Glu - 30 min	16.7 Glu - 5 min	16.7 Glu - 30 min		2.8 Glu - 30 min	16.7 Glu - 5 min	16.7 Glu - 30 min		2.8 Glu - 30 min	16.7 Glu - 5 min	16.7 Glu - 30 min
0.000297246	0.000128717	0		0.00243662	0.00470853	0.000250763		25.9058	14.8586	1.18609
0	3.40355e-05	0		0.000264151	0.000433484	0		20.9203	9.29549	10.2059
2.74968e-05	0.000206748	0		0.00248675	0.00315938	0		25.0307	2.65335	1.22227
1.80121e-05	4.10824e-05	2.20034e-05		0.00980002	0.00561989	0.00855611		8.27509	5.57724
1.63178e-05	0	3.75738e-05		0.00219967	0.00191226	0.0039305		24.2694	27.1241
0	0	0		0.00530787	0.00332206	0.00585053		54.0753	9.92848
								25.4818	7.70656
								20.2733	9.71331
								1.71229	13.7858
								44.3681	33.4006
								9.42981	20.3337
								38.0634	11.5247
								20.1304	0.00175
								24.0869
								24.0606
								12.7537
								16.1876
								8.54657
								2.62726
								9.20287
								25.2304

## Sheet: Figure 4e-h
2.8 Glu - 30 min			16.7 Glu - 30 min
Orientation of actin filament [°]	Actin-Actin distance [nm]		Orientation of actin filament [°]	Actin-Actin distance [nm]
32.4657	18.9675		47.0701	171.364
14.5306	17.0131		47.0701	171.251
14.5306	15.3507		47.0701	171.228
14.5302	14.1673		38.595	171.024
14.5302	14.0025		38.595	170.914
21.4887	15.1987		38.595	170.896
21.4887	16.4431		47.0698	171.165
21.4887	17.6639		47.0698	171.411
21.4887	18.9226		39.3108	171.43
21.4887	19.8555		39.3108	171.542
70.8382	19.3322		39.3108	171.747
70.8382	17.639		39.3108	171.852
70.9262	16.684		38.0265	172.546
70.9262	16.6588		38.0265	173.119
70.9262	17.5692		38.0268	173.968
70.9262	19.3243		38.0268	174.655
70.0286	21.5933		38.0262	175.655
70.0286	24.3129		38.0262	176.453
70.0286	25.8938		38.0267	177.601
73.0489	28.9704		38.0267	178.506
73.0489	32.9194		38.0264	179.795
70.0413	36.3886		38.0264	180.803
18.5548	38.0271		38.0269	182.23
40.608	38.2688		38.0269	183.338
40.608	35.7071		49.2534	185.166
40.608	33.9647		49.2534	187.062
40.7753	31.5014		49.2534	189.024
41.0603	28.703		49.2534	190.686
40.3176	26.09		47.0701	192.524
40.3176	23.5932		47.0701	193.867
37.0582	21.1262		51.1285	196.231
37.0582	18.8438		51.1285	198.918
37.0582	16.7768		76.4919	85.3956
35.4023	14.9897		76.4919	89.0844
35.4023	13.586		76.4919	92.0752
35.4023	12.8059		77.129	95.7197
37.7878	11.6602		77.129	99.8362
36.4477	10.8131		85.9446	103.508
39.2821	10.6008		85.9446	107.748
39.2821	11.1326		83.0322	111.484
43.4387	12.1781		83.0322	115.238
43.4387	13.4704		83.0322	119.758
43.4387	15.8094		89.4451	123.332
49.3161	17.6011		89.4451	126.001
53.3997	18.6592		84.787	129.716
53.3997	18.0948		84.787	133.447
57.185	17.5524		84.787	136.388
57.185	17.5359		89.4453	140.053
57.185	17.7175		89.4453	142.786
59.4316	18.6788		86.4491	146.39
59.4316	20.089		86.4491	150.014
59.4316	21.9271		86.4491	152.65
3.33831	68.7161		89.1845	156.078
3.33831	64.8944		89.1845	159.533
3.33831	61.0955		89.1845	160.821
3.33831	58.9213		87.7379	164.294
5.11043	55.1621		87.7379	166.773
5.11043	53.1597		15.957	73.1769
5.11276	49.4596		15.957	72.7934
5.11276	47.4944		15.957	72.5651
2.31694	43.8885		12.5595	72.4086
2.31694	40.3569		12.5595	72.344
2.31694	36.921		11.0284	72.5396
2.31694	33.6101		11.0284	72.708
2.31694	30.4651		11.8188	72.6945
2.31694	27.5427		11.8188	72.7006
2.31694	24.9215		11.8187	72.7083
2.31694	22.706		11.8187	72.7346
2.31694	21.0248		16.8733	72.9779
2.31694	19.9835		16.8733	73.2499
10.5198	19.5725		16.8734	73.5967
10.5198	19.2966		16.8733	73.9
11.486	18.5686		16.8733	74.1984
11.486	17.8619		21.2629	74.6571
11.486	17.1635		15.45	74.8763
11.486	16.4743		15.45	75.1297
11.486	15.7957		24.1655	75.7014
11.486	15.129		24.1655	76.4131
13.4788	14.4759		34.5591	77.8291
13.4788	13.9744		86.6968	78.7268
13.4788	13.5407		86.6968	76.5894
13.4788	13.1598		86.6968	74.6408
13.4788	12.8364		86.6668	73.0894
13.4788	12.5727		86.6668	71.6437
13.4788	12.3414		86.825	51.5272
13.4788	12.1783		86.825	48.0234
13.4788	12.032		86.825	45.6993
16.8177	12.7075		77.9117	42.563
16.8177	13.5813		77.9117	39.4686
18.8705	14.6494		86.825	36.4279
18.8705	15.7544		86.825	34.4821
18.8705	16.6086		86.825	31.8101
20.5043	17.9319		86.825	30.1695
20.5043	18.9586		80.768	27.9546
11.2465	20.2511		73.3161	26.1217
18.2007	20.821		73.3161	24.6661
27.5364	22.0469		73.3161	23.7738
27.5364	23.2966		71.9753	22.0266
15.255	24.2787		71.9753	19.8239
15.255	25.3065		71.9753	16.8388
15.255	25.9524		71.9753	14.9451
9.15576	26.6766		71.9753	12.5563
9.15576	27.2118		71.9753	11.4613
9.15586	27.7336		80.6876	10.3315
9.15586	28.2794		80.6876	10.425
13.8858	29.229		80.6868	11.6552
13.8858	29.9175		80.6868	13.1505
4.15592	30.0912		36.306	105.581
4.15592	30.2666		36.306	102.354
4.15592	30.4438		36.306	99.1832
4.15592	30.6227		36.306	96.0746
4.15592	30.8033		36.306	93.0341
4.15592	30.985		36.306	90.0687
9.27767	30.9477		36.306	87.1859
9.27767	30.9239		36.306	84.3943
24.8573	30.754		36.306	82.7424
24.8573	30.2554		40.0774	79.9142
39.7256	29.8139		40.0774	77.6276
33.4547	28.8239		40.0781	74.9986
33.4547	28.1957		40.0781	72.8741
22.1164	27.6274		32.8494	70.7171
22.1164	27.134		32.8494	68.7003
22.1164	26.8099		41.559	66.0551
22.0273	26.3215		41.559	64.6842
22.0273	25.9141		29.8508	62.7058
22.0273	25.5918		29.8508	60.886
22.0273	25.3575		29.8514	58.9034
22.0273	25.2139		29.8514	57.0493
22.0273	25.1625		36.7971	54.88
22.0273	25.2038		36.7971	52.752
22.0273	25.3374		38.6678	50.3653
22.0273	25.5619		38.6678	48.0091
11.8846	25.8482		38.6678	45.5938
19.1799	25.5257		40.1264	43.1591
11.1539	24.7388		40.1264	40.7689
11.1539	24.3535		41.6024	38.4927
11.1539	24.1747		41.6024	36.2808
9.17608	23.9432		41.6024	34.0601
5.48461	23.776		41.6024	31.9379
5.48461	23.6704		41.6024	29.9351
5.48493	23.5128		45.0821	27.9161
5.48493	23.4734		45.0821	25.8908
8.59657	78.0934		45.0821	23.9979
17.438	77.2269		48.8833	22.888
17.438	76.2929		52.2965	21.5133
22.4336	75.3274		52.2965	20.6362
22.4336	74.1761		52.2965	20.1181
22.4336	73.0398		47.6078	20.1774
22.4336	71.8979		47.6078	20.9502
22.434	70.782		50.7683	22.1431
22.434	69.687		50.7683	23.9525
29.0928	68.6395		50.7683	25.8681
29.0928	67.6315		42.7184	118.436
29.0928	66.6426		42.7184	118.375
29.0928	65.7003		42.7184	118.365
29.0928	64.8066		42.7168	118.425
29.0928	63.9636		42.7168	118.573
29.0928	63.6269		46.0486	118.748
30.7604	63.5323		46.0486	118.974
30.7604	63.5085		45.4858	119.366
30.7604	63.5556		45.4858	119.711
30.7604	63.6733		45.4867	120.212
30.7604	63.7287		45.4867	120.663
22.4469	64.3496		41.6014	121.054
22.4469	65.1109		41.6014	121.576
40.2772	65.71		40.4844	122.218
40.2772	65.2572		36.8686	122.771
40.2772	65.0347		36.8686	123.286
38.0859	64.2455		36.8686	123.464
38.0859	63.5962		29.6075	123.483
38.0859	63.194		29.6075	123.506
38.0859	63.0434		30.5279	124.342
38.0859	63.1464		30.5279	124.955
38.0859	63.5016		30.5279	125.908
38.0859	64.105		30.5279	126.657
38.0859	64.9496		26.7142	127.352
38.0859	65.7188		26.7142	128.071
24.8176	66.9263		26.7142	128.636
24.8176	65.3397		23.0644	129.75
23.0617	63.9976		23.0644	130.821
14.9314	62.4524		23.0644	131.905
14.9314	60.9556		23.0644	132.997
14.9314	59.6898		23.0647	134.099
14.9314	58.4308		23.0647	135.212
15.6163	57.5612		23.0647	136.4
15.6163	56.7067		23.0647	137.694
15.6163	56.0262		23.0647	139.091
17.7153	55.078		23.0647	140.588
17.7153	54.1258		23.0647	142.181
17.7153	53.7485		23.0647	143.869
15.7931	53.5126		23.0647	145.646
15.7931	53.5305		23.0647	147.511
13.9528	53.6474		23.0647	149.338
34.4903	52.9841		18.8991	151.444
34.4903	50.4725		18.8991	153.626
32.286	48.3466		18.8991	155.881
37.1728	45.9983		18.8991	158.204
37.1728	43.5956		18.8991	159.884
37.1728	41.7499		15.7934	162.1
38.2255	39.4981		15.7934	163.637
38.2255	37.5387		49.7966	133.67
38.2255	35.9194		49.7966	136.758
38.2255	35.3324		49.7966	138.767
38.6121	34.2938		49.797	141.93
38.6121	33.701		49.797	143.984
38.6121	33.5775		49.7967	147.213
38.6121	33.9285		49.7967	149.307
38.6121	34.7395		49.797	152.596
38.6121	35.9795		55.5187	154.724
38.6121	38.1476		55.5183	158.009
38.5221	40.2366		47.7062	160.112
38.5221	42.5996		47.7066	163.068
38.5221	45.1937		47.7066	164.968
38.5221	47.9814		41.3985	167.56
38.5221	50.9309		41.3985	170.208
10.3351	52.4666		43.7061	172.9
12.2996	51.6265		43.7061	175.583
12.2996	50.7871		43.7061	178.269
15.3603	49.865		43.7061	180.978
15.3603	48.8091		43.7061	183.734
15.3603	47.7537		43.7061	186.535
15.3603	46.699		43.7061	189.379
15.3603	45.645		43.7061	192.265
15.3603	44.5916		43.7061	193.9
15.3603	43.5391		41.362	196.674
15.3603	42.4873		41.362	199.027
15.3603	41.4266		78.5095	201.071
15.3603	40.3623		78.5095	200.055
15.3603	39.483		75.5565	198.635
16.5623	38.3608		75.5565	197.287
16.5623	37.2405		75.5565	196.462
16.5623	36.7581		78.51	195.508
19.3811	35.5024		78.51	194.77
19.3811	34.181		66.3125	131.095
20.2354	32.5426		66.3125	127.73
17.633	31.3471		66.3125	124.551
17.633	30.1412		66.3123	121.263
17.633	29.5226		66.3123	118.163
15.9147	28.4987		67.4911	114.959
15.9147	27.4812		67.4911	111.808
15.9147	26.471		67.4911	108.711
15.9147	25.4689		83.398	105.023
15.9147	24.4682		83.398	101.137
18.2077	23.491		83.398	96.6595
18.2077	22.6421		78.2268	92.8691
14.2171	22.0106		78.2268	89.0971
14.2171	21.3826		78.2268	85.3458
14.2173	20.8082		78.2268	83.5967
14.2173	20.2439		82.2506	79.8487
15.4664	19.666		82.2506	75.203
15.4664	19.1314		84.0639	71.4216
15.4664	18.9709		75.6378	67.7996
12.5125	18.6461		75.6379	64.0076
12.5125	18.4161		75.6379	60.4109
12.9981	18.0459		75.6379	56.6765
12.9981	17.7144		75.6379	53.1117
12.9981	17.4236		77.5469	49.255
11.5667	17.0034		77.5469	46.6596
11.5667	16.4989		77.5471	42.8483
14.1818	15.6038		77.5471	40.2906
14.1818	14.7204		83.0472	300.438
14.1818	13.8512		83.0472	300.212
14.1818	12.9988		83.0472	300.039
14.1818	12.167		83.0472	299.982
14.1818	11.36		76.5403	300.415
14.1818	10.5838		76.5403	300.901
14.1818	9.84547		76.5403	301.439
14.1818	9.15426		76.5403	302.028
14.1818	8.52209		74.4679	302.08
33.1763	6.88602		69.2397	301.228
33.1763	4.74568		69.2397	300.428
33.1763	4.02615		69.2397	299.678
33.4897	1.95387		69.2397	299.235
33.4897	1.43489		63.4457	298.882
33.4898	3.33569		63.4457	298.582
33.4898	5.59449		63.4457	298.335
28.5303	7.54103		63.4457	298.142
28.5303	9.21814		63.4457	298.002
31.5353	10.8869		63.4457	297.916
26.9187	12.472		63.4457	297.884
26.9187	13.6314		63.4457	297.905
26.9184	15.3498		63.4457	297.946
26.9184	16.7091		82.3376	298.37
41.6028	17.5699		82.3376	298.766
41.6028	17.0978		81.8038	299.535
41.6028	17.0914		81.8038	300.48
41.6028	17.3434		85.4891	301.382
43.7918	18.1269		85.4891	302.334
67.6648	15.3918		85.4891	303.336
67.6648	12.5244		85.4891	304.387
67.6648	10.9366		85.4891	305.119
57.7624	9.22656		80.8299	306.153
59.143	8.21039		80.8299	306.727
59.143	8.93651		68.6948	307.9
59.143	10.6013		68.6948	309.12
59.143	13.0222		68.6948	310.386
31.6134	12.8819		68.6948	310.866
31.6134	11.9709		69.3412	312.067
28.3073	11.3128		69.3412	313.314
28.3073	10.6924		69.3412	314.607
24.9887	10.441		69.3412	315.945
24.9887	10.9117		69.3412	317.328
24.9887	11.6813		69.3412	318.755
24.9887	12.0075		69.3412	320.226
23.0189	12.8157		69.3412	321.74
23.0189	13.7623		69.3412	323.296
23.0189	14.3216		69.3412	324.894
25.9602	15.314		69.3412	326.533
25.9602	16.07		69.3412	328.213
30.0003	17.4523		69.3412	328.758
30.0003	19.1297		75.8789	330.175
30.0003	21.0298		75.8789	331.634
37.9378	22.9535		75.8789	333.135
28.6106	19.7387		75.8789	334.677
28.6106	16.4579		46.277	334.726
28.6106	13.5687		86.936	421.699
28.6106	11.3734		86.936	418.124
28.6106	10.3247		86.936	415.71
28.6106	10.7631		84.4304	412.39
28.6106	12.0451		84.4304	409.082
77.0171	11.1748		84.4304	405.787
77.0171	10.2445		84.4304	402.504
61.7593	8.43999		84.4304	399.234
61.7593	7.78736		84.4304	397.472
61.7593	8.80353		82.1965	394.224
61.7593	11.1408		82.1965	390.989
59.4705	13.6868		82.1965	388.927
40.5528	15.3176		75.2505	386.104
47.9369	14.7215		75.2505	383.302
27.0936	14.1847		80.4057	382.007
28.7074	12.2631		74.2275	379.336
28.7074	10.9057		74.2275	376.034
24.5298	9.2595		69.5646	373.377
18.6899	8.03347		69.5646	370.744
18.6899	7.38621		69.5646	369.412
10.4668	6.65936		62.7859	366.794
10.4668	5.96037		62.7859	365.4
3.3508	5.72696		67.865	156.3
3.3508	5.49358		67.865	160.156
3.3508	5.42344		78.1461	157.999
1.22536	5.37633		78.1461	154.304
1.22536	5.34401		78.1461	150.625
6.26603	5.70625		78.1461	146.962
6.26603	6.07835		78.1461	143.303
6.26603	6.22485		78.1461	139.654
13.186	7.05467		78.1461	136.024
13.186	7.70787		78.1461	131.519
6.2659	8.10813		73.2701	127.718
18.6456	9.32563		73.2701	122.861
18.6456	9.75308		67.016	119.402
18.6457	10.9801		67.016	117.069
18.6457	12.2976		74.0301	113.272
0.000312	12.7644		74.0301	109.49
0.000283	12.7645		74.0301	105.657
0.000283	13.0685		72.7759	101.894
6.93421	13.2471		72.7759	97.0732
4.79252	13.5252		71.4136	93.3034
9.20028	13.5965		71.4136	91.2888
74.7664	5.35633		71.4139	87.5036
74.7664	8.88661		71.4139	85.4798
74.7664	13.1751		7.16085	122.167
77.3087	16.9058		7.16085	121.291
0.88837	17.4725		7.16085	120.723
1.65108	17.3584		6.71083	119.572
1.65108	17.2442		6.71083	118.546
20.5913	16.66		6.71083	117.646
20.5913	15.4884		6.71083	116.877
20.5913	14.3963		6.71083	116.24
20.5913	13.3682		6.71083	115.738
20.5913	12.4198		6.71083	115.577
20.5913	12.1028		15.653	112.407
15.8985	11.6217		15.653	109.569
15.8985	11.2294		20.1643	105.964
15.8985	10.9353		20.1643	102.388
15.8985	10.7477		20.1643	98.8447
15.8985	10.672		20.1643	95.3376
15.8985	10.7107		20.1643	91.8708
15.8985	10.8625		20.1643	88.4491
15.8985	11.1229		20.1643	85.0778
15.8985	11.4843		20.1643	81.7692
15.8985	11.9377		25.3518	78.4081
24.9505	12.4731		25.3518	75.6442
24.9505	13.1225		26.9728	72.3103
24.9505	13.8827		26.9728	69.0472
24.9505	14.8064		26.9728	65.8654
24.9505	15.76		26.9728	62.7773
31.9001	16.8867		26.9728	59.7974
31.9001	18.2102		26.9728	56.9427
31.9001	19.6853		26.9728	54.2329
30.0139	21.0782		26.9728	51.6908
24.8136	22.0198		26.9728	49.3425
24.8136	23.3472		26.9728	46.9994
24.8136	25.245		30.191	45.1527
24.8136	27.5959		30.191	43.5957
31.4028	26.581		30.191	42.1665
31.4028	25.6874		30.191	41.1538
31.4028	24.9324		29.0282	39.607
31.4028	24.3915		29.0282	38.779
31.403	23.9606		36.5867	37.1091
27.5654	23.4067		30.8052	35.7145
27.5654	22.9576		30.8058	34.4595
20.0497	22.6944		30.8058	33.2337
12.8816	22.9563		29.91	32.0799
10.5346	23.289		29.91	31.0465
8.02697	23.4282		29.91	30.4794
8.02697	23.5799		23.3421	30.3101
8.02697	23.7278		32.6942	29.9521
10.5338	24.1575		32.6942	29.6823
10.5338	24.4745		28.5541	29.1988
5.19532	24.8274		28.5541	28.8626
5.19532	25.1368		29.4398	29.2855
5.19522	25.5496		29.4398	29.6799
6.33978	25.9799		69.4279	358.562
6.33978	26.3904		69.4279	354.703
6.33978	27.2061		69.4279	350.382
12.0996	28.0333		67.8888	346.625
12.0996	28.8615		67.8888	343.962
48.9642	28.612		68.8528	340.144
48.9642	25.9174		68.8528	336.331
48.9642	23.2732		68.8528	334.65
51.3428	22.1196		61.2407	331.013
53.9787	19.5546		61.2407	327.385
53.9787	17.5352		61.2407	325.705
53.9787	15.9546		68.8526	321.913
53.9787	15.0355		68.8526	318.126
53.9787	14.6029		68.8526	316.458
53.9787	14.9768		61.2409	312.859
53.9787	16.0208		61.2409	309.27
53.9787	17.5291		61.2409	307.609
53.9787	19.1098		69.0228	303.838
51.3426	21.1669		69.0228	300.073
51.3426	23.5565		69.0228	296.315
51.3426	24.4321		69.0228	294.435
48.5605	26.7697		36.5867	39.6505
46.1313	27.5887		36.587	37.7595
46.1313	27.0988		36.587	35.9539
46.1313	26.9517		36.587	34.456
38.0746	27.1242		29.9096	33.2271
38.0746	27.506		29.9096	32.2581
38.0746	28.0129		29.91	31.205
34.7415	28.7486		29.91	30.4072
46.4864	28.6047		32.6942	29.9659
46.4864	27.5004		28.5541	29.6948
46.4864	26.6793		28.5541	29.1988
61.487	24.6365		28.5541	28.8626
61.487	21.417		28.5541	29.0722
61.487	18.3232		29.4398	29.5621
61.487	15.4192		29.4398	30.3775
55.1494	13.4076		30.4744	31.4462
57.1307	12.3653		30.4744	32.9687
64.7613	11.1076		30.4744	34.9228
64.7613	10.9715		32.488	37.3956
32.4661	10.4511		32.488	40.1155
32.4661	9.54565		32.488	43.0359
36.2446	8.73401		32.488	46.1185
36.2446	8.44756		32.488	48.3763
36.1733	8.59709		32.5738	51.5292
36.1733	8.74965		32.5738	55.7043
32.5789	9.42193		44.5024	56.7072
32.5789	10.3019		44.5024	54.7598
39.3001	11.7547		44.5027	53.0065
39.3001	13.6411		26.7346	51.3883
39.3001	15.7627		27.3225	49.6419
39.3001	16.9337		27.3225	47.9063
34.9467	19.049		27.3225	47.129
34.9467	21.2255		26.7343	45.5153
34.9467	22.5439		26.7343	43.9468
37.5351	24.4941		29.0982	42.2721
37.5351	23.6645		29.0982	40.6277
45.5004	22.6604		29.0982	38.6163
45.5004	22.0955		32.8637	37.1624
37.5347	21.5941		28.7738	35.7705
37.5347	21.6262		28.7738	35.1282
69.0412	137.393		36.87	55.2014
69.0412	136.531		36.87	57.7558
69.0412	135.833		36.87	59.5741
68.3118	134.9		36.8699	62.3799
68.3118	134.08		36.8699	65.3103
68.3118	133.375		36.8699	68.3492
68.3118	133.164		36.8699	69.4452
67.52	132.224		36.87	72.6093
67.52	131.399		36.87	74.7952
67.52	131.123		33.6899	78.0349
67.5203	130.458		33.6899	81.3422
67.5203	129.914		33.6899	82.7424
67.5203	129.743		36.8701	86.1782
67.5196	129.366		36.8701	88.5294
67.5196	129.111		82.0043	86.379
67.5196	128.993		82.0043	84.4104
64.1652	128.021		84.7983	82.3426
64.1652	126.016		84.7983	80.4208
64.1652	124.068		84.7983	78.6556
64.1652	122.22		84.7983	77.0578
64.1652	120.419		84.7983	75.6379
64.1652	118.725		84.7983	74.4063
64.1652	117.102		84.7983	73.1907
64.1652	115.576		82.004	72.5682
64.1652	114.781		82.004	72.176
63.7173	113.361		82.0042	71.9806
63.7173	112.063		82.0042	72.0013
63.7173	110.85		86.6668	71.7113
63.7173	109.751		86.6668	71.6437
63.7173	108.758		86.6668	71.7993
63.7173	107.868		86.6668	72.1766
63.7173	107.108		86.6668	72.7721
63.7173	106.438		86.6668	73.5805
63.7173	105.915		86.6668	74.595
63.7173	105.48		53.0437	74.3225
63.7173	105.189		53.0437	72.8979
63.1401	105.006		53.0437	71.3488
63.1401	104.952		69.6255	69.2495
63.1401	105.05		69.6255	67.3226
63.1401	105.222		69.6255	66.6969
62.9872	105.762		19.879	100.84
62.9872	106.45		19.879	97.8274
62.9872	107.282		19.879	94.8877
62.9872	107.814		19.879	92.0281
65.225	106.31		19.879	90.1103
65.225	102.284		17.2111	87.5254
63.435	98.7553		17.2111	85.0896
63.435	96.3893		11.679	83.2647
63.1938	92.8415		11.679	81.8572
63.1938	89.3319		15.8862	80.1632
63.1938	85.8653		15.8862	78.6364
63.1938	82.4469		15.8862	77.2866
63.1938	79.0832		15.8862	76.1234
63.1938	75.7813		15.8862	75.1552
63.1938	74.7471		15.8862	74.3899
62.4604	71.534		15.8862	73.7294
62.4604	68.4039		15.9569	73.3351
62.4604	65.3688		15.9569	73.1051
62.4604	62.4425		15.957	72.7289
62.4604	59.6411		15.957	72.5569
62.4604	56.9828		12.5595	72.3795
62.4604	54.4888		12.5595	72.344
62.4604	52.1825		12.5595	72.5295
62.4604	50.0899		11.8188	72.6945
62.4604	48.2388		11.8188	72.7024
62.4604	47.6078		11.8188	72.7006
65.5413	46.2973		11.8187	72.7159
65.5413	45.1648		11.0394	72.7772
66.8438	44.7973		11.0394	72.9815
66.8438	44.7854		16.8734	73.2412
66.8438	45.1296		16.8734	73.5188
66.8438	45.8216		16.8734	73.8072
66.8438	46.8461		16.8733	74.0263
66.8438	47.7776		21.2629	74.409
66.252	49.3026		21.2629	74.8332
66.252	51.0959		15.45	75.0678
66.252	53.1304		15.45	75.3036
62.2477	55.0903		75.2856	72.2009
62.2477	53.2173		69.6255	69.291
62.2477	51.5329		69.6255	66.6969
62.2477	50.0407		32.1773	111.932
62.2477	48.7517		32.1773	109.824
62.2477	47.7122		32.1773	107.777
62.2477	46.8501		32.1773	106.874
63.4091	46.4066		33.8463	104.775
63.4091	46.1827		33.8463	102.431
63.4091	46.2208		40.2459	99.9572
63.3386	46.3742		40.8253	97.4644
63.3386	46.8104		40.8253	95.2757
63.3386	47.6095		34.5749	93.2088
69.1296	48.6548		36.0709	91.1576
69.1296	49.8902		36.0709	89.1214
11.0962	24.8031		36.0709	86.6814
11.0962	22.0455		34.1482	84.9194
11.0962	20.3403		29.4837	83.2236
11.0962	18.4186		29.4837	82.4913
11.0962	17.4871		30.068	80.7948
19.4056	17.3426		30.068	79.1164
19.4056	18.1033		30.068	77.4572
19.4056	18.3393		30.068	76.6473
21.5242	18.0243		34.1991	74.7727
21.5242	17.384		34.1991	72.982
23.4485	17.9076		34.1991	71.3709
23.4485	18.4998		35.3095	69.8395
23.4485	18.7536		35.3095	68.36
21.094	19.4242		35.3095	66.8721
24.1528	20.3781		33.0699	65.6874
24.1528	21.4205		31.5684	64.5287
24.1528	22.5391		36.8085	63.1876
49.4674	22.2811		36.8085	61.9184
49.4674	20.914		36.8085	60.7069
49.4674	20.0112		36.8085	59.9954
49.4674	19.5779		31.5692	59.2371
49.4674	19.4925		31.5692	58.4925
49.4674	19.9757		29.2665	58.0607
49.4674	20.8873		29.2665	57.9027
49.4674	22.1125		29.2665	57.9207
48.0614	23.7499		31.5693	58.1755
48.0614	25.5366		31.5693	58.7839
53.0682	27.868		28.1244	148.244
56.693	30.3728		28.1244	146.167
56.693	33.0421		28.1244	145.085
56.693	34.8285		25.8182	143.037
29.9687	36.5506		25.8182	141.072
66.3592	37.3801		25.8182	139.704
66.8804	33.983		24.768	138.058
61.5806	30.7096		24.768	136.104
61.5806	28.7968		22.0229	134.915
63.5803	25.674		22.0229	133.751
63.5803	23.2689		22.0229	133.083
63.4066	20.7023		24.7684	131.752
63.4066	18.4641		25.3699	130.149
66.8222	16.7467		15.6533	129.364
66.8222	15.5712		15.6533	128.734
66.8222	15.4092		25.3512	127.819
72.1616	16.3677		26.5224	127.102
72.1616	18.6314		33.7472	43.5219
72.1615	21.0746		33.7472	46.4468
72.1615	24.4641		33.7472	49.5222
73.8447	27.8603		33.7472	52.7219
73.8447	30.8127		44.5024	50.4866
73.8445	34.3124		44.5024	48.0966
73.8445	37.3133		29.0982	46.354
31.5645	40.3064		29.0982	44.6338
31.5645	42.7104		29.0982	42.9486
31.5645	45.3403		32.8637	41.1091
31.5645	48.1592		32.8637	39.3137
7.37567	49.6775		32.8637	37.5783
7.37567	49.2556		32.8637	36.1369
7.37567	48.9114		32.8637	35.7121
3.4696	48.6699		28.7738	35.1815
3.47002	48.4442		28.7738	35.1282
3.47002	48.1834		23.3967	35.5215
3.4696	47.942		23.3967	36.3534
3.4702	47.7307		23.3967	36.8525
3.4702	47.4575		23.3965	38.2623
3.4702	47.3932		23.3965	40.0239
3.4702	47.6456		23.3965	40.9011
4.12566	48.5194		26.9953	42.8263
4.12566	50.0754		26.9953	44.3611
0.000397	51.5689		21.6171	47.0959
0.000397	52.4785		21.6171	50.362
9.95449	54.379		19.4462	53.5642
9.95449	56.4993		19.4462	56.2185
70.3693	58.0702		12.8951	86.6502
70.3693	56.2952		9.59003	86.6358
76.9605	54.7419		3.36663	86.6251
76.9605	53.3566		8.86128	86.5055
76.9605	52.1863		8.86128	86.3791
77.9428	51.1805		8.86128	86.3903
77.9428	50.3413		5.41914	86.7673
73.1942	50.0357		5.41914	87.1508
73.1942	50.0213		5.41914	87.5612
76.8459	50.4363		5.41914	88.1514
76.8459	51.1296		5.41914	88.9179
76.8459	52.1216		5.41914	89.856
76.8459	53.3955		5.41914	90.9605
76.8459	54.9213		5.41914	92.2254
76.8459	56.6347		5.41914	93.1724
76.8459	57.2096		12.9567	95.0916
79.1323	59.0331		12.9567	97.1377
79.1323	61.0645		12.9567	99.3028
79.1323	63.2838		12.9567	101.579
68.0348	64.7793		12.9567	103.96
68.0348	61.076		12.9567	106.438
68.0348	57.3806		12.9567	109.006
68.0348	52.9827		12.9567	111.658
66.8438	49.3039		12.9567	114.389
66.8438	44.7854		12.9567	117.193
8.13009	30.8767		12.9567	120.065
8.13009	29.141		12.9567	122.999
0.000827	27.4536		12.9567	125.993
0	23.6063		12.9567	129.041
0	21.0358		12.9567	131.109
3.81436	17.4126		18.7478	134.326
3.81436	13.9962		18.7478	137.584
3.81436	10.9812		18.7478	140.102
3.81436	8.79097		25.5176	143.619
3.81436	8.12252		25.5176	147.16
3.81436	8.47455		42.4626	145.203
3.81398	8.70029		44.4645	141.549
15.2324	8.93981		44.4645	137.913
15.2324	9.46341		44.4645	134.299
15.2324	10.5318		44.4645	130.707
15.2324	11.4999		44.4645	127.139
15.2324	12.4829		44.4645	123.598
15.2324	13.4777		44.4645	120.085
23.9236	14.4818		44.4645	116.604
33.6362	13.4473		44.4645	114.105
30.9636	11.4096		28.0087	110.914
30.9636	10.1259		28.0087	107.777
21.1048	8.6994		28.0087	104.698
21.1048	7.94499		28.0087	102.257
21.1048	6.55901		24.5336	99.5069
21.1048	5.33963		24.5336	96.8438
21.1047	3.91079		24.5336	95.6399
21.1047	3.2614		26.6929	92.8657
21.1049	2.30455		26.6929	90.8657
21.1049	1.28867		27.589	88.4341
30.1494	1.82663		27.589	86.1197
30.1494	4.0529		27.589	83.9322
31.9326	4.17758		27.589	81.8817
31.9326	2.63977		27.589	80.2594
31.9328	2.10521		26.6929	78.2895
31.9328	3.33304		26.6929	76.9293
25.7951	4.85227		30.8979	75.3571
25.7951	6.32168		30.8979	73.9681
25.7951	7.92213		30.8979	73.4728
25.7951	8.48252		63.5831	172.947
19.5774	9.49195		63.5831	175.721
19.5774	10.5802		63.5831	178.541
19.5774	11.7254		63.5831	181.405
3.55811	12.5016		63.5831	184.312
8.27687	11.9421		63.5831	187.259
8.27687	11.4186		63.5831	190.244
26.0513	10.4143		63.5831	193.266
26.0513	9.23725		63.5831	194.437
26.0513	8.26737		65.9053	197.544
26.0513	7.41428		65.9053	199.663
26.0513	6.93512		72.0869	202.779
26.0513	6.90816		72.0869	205.925
26.0513	7.24066		72.0869	209.1
25.0722	7.86545		72.0869	212.303
25.0722	8.79397		72.0869	215.533
25.0722	10.0673		72.0869	218.788
5.53255	11.3996		72.0869	222.068
10.025	11.3823		72.0869	225.371
6.3402	11.8236		72.0869	228.696
9.95308	12.0135		72.0869	232.042
9.95308	12.2398		72.0869	235.409
9.95308	12.6067		72.0869	238.796
9.95308	12.724		72.0869	242.196
7.91545	13.0902		72.0869	246.423
7.91545	13.4691		59.5778	249.74
7.91545	13.8596		59.5778	253.062
7.91545	14.2608		51.6927	254.715
7.91545	14.6719		51.9605	251.478
7.91545	15.0919		51.9605	248.137
7.91545	15.5202		44.0395	244.672
7.91545	15.9562		44.0395	241.224
7.91545	16.3991		44.0395	237.793
7.91545	16.8385		44.0395	234.38
18.323	17.3869		44.0395	230.986
18.323	18.1367		44.0395	227.611
22.2107	18.3661		44.0395	224.258
22.2107	18.3242		44.0395	220.925
17.9738	27.0417		44.0395	217.615
17.9738	26.4123		44.0395	214.634
17.9738	25.8412		41.2885	211.649
23.4379	24.6904		41.2885	209.455
23.4379	23.4847		36.5685	206.198
23.4394	22.3936		36.5685	202.967
23.4394	21.3219		36.5685	199.765
7.16139	21.5304		36.5685	196.591
7.16139	21.6675		36.5685	192.774
7.16139	21.8944		41.2881	189.515
7.16139	22.076		41.2881	187.115
5.9559	22.2955		41.8772	184.185
5.9559	22.5276		41.8772	181.181
4.1347	22.7534		40.0296	178.258
9.55407	22.3058		40.0296	176.208
9.55407	21.8694		41.8774	173.439
9.55407	21.4448		41.8774	170.612
9.55407	21.0482		47.0299	168.575
4.28705	20.9166		47.0299	166.609
4.28705	20.7884		47.0299	164.716
4.28705	20.6638		47.0299	162.9
4.28705	20.5428		47.0299	161.163
4.28705	20.4255		47.0299	159.027
4.28705	20.3119		47.8584	157.706
4.28705	20.2021		47.8584	156.476
4.28705	20.0961		47.8584	155.81
4.28705	19.9941		35.6748	61.5444
4.28705	19.8738		35.6748	59.2245
3.47894	19.9403		35.6748	56.9156
3.47894	20.0095		35.6748	55.3952
3.47894	20.083		32.7146	53.2361
1.82551	19.9593		32.7146	51.0851
1.82551	19.848		32.7146	48.9432
3.3372	20.0805		32.7146	46.7852
3.3372	20.2916		32.7146	46.1093
2.74358	20.3279		40.1264	43.7117
7.00275	20.6719		40.1264	42.052
7.00275	21.0359		38.6678	39.7288
6.18634	21.3356		38.6678	37.0903
6.18634	21.5714		40.1264	34.7742
19.4709	22.8791		70.916	32.6604
19.4709	24.2774		66.5901	29.0222
5.83793	25.4486		66.5901	25.4928
5.83793	25.8503		66.5901	22.124
5.83793	26.2522		66.5901	19.0016
5.83793	26.6025		66.5901	17.8939
3.82197	26.7395		65.0096	15.2691
3.82197	26.8777		65.0096	13.412
11.4785	26.3996		60.611	12.1613
11.4785	25.9373		60.611	12.3653
11.4785	25.4917		60.611	13.8885
11.4785	25.0637		60.611	16.965
11.4785	24.6543		50.4371	19.4868
11.4785	24.2644		50.4371	22.4424
15.7644	23.8949		50.4371	23.917
18.7969	23.226		45.3561	26.7051
18.7969	22.3319		45.3561	28.7478
18.7969	21.4331		29.745	122.057
18.7969	20.5781		29.745	121.058
18.7969	19.7724		29.745	120.086
15.7648	19.0225		24.4438	119.142
15.7648	18.5817		24.4438	118.155
15.7628	18.2423		29.2061	117.383
13.4613	17.4017		29.2061	116.962
13.4613	16.5897		16.9416	114.719
13.4306	15.9163		16.9416	110.916
13.4306	15.1425		16.9416	107.128
13.4306	14.4366		16.9416	103.355
13.4306	13.7581		16.9416	99.6001
13.4306	13.1112		16.9416	95.8651
13.4306	12.5009		16.9416	92.1522
13.4306	11.9329		16.9416	88.4645
13.4306	11.7266		16.9416	87.209
25.0658	33.7439		18.435	83.8107
25.0658	35.5538		18.435	80.0686
25.0658	37.0472		15.0686	76.74
27.0725	38.9485		15.0686	74.1066
27.0725	41.1519		15.0686	70.9057
27.0725	42.2638		15.0686	68.3881
24.0791	43.2794		27.4078	65.6383
24.079	41.9732		27.4078	62.9222
24.079	41.4038		36.87	60.7966
24.0791	40.1062		36.87	58.8665
24.0791	38.8604		36.87	57.6716
24.0791	38.3333		36.87	56.1149
25.6177	37.0194		36.87	55.2014
25.6177	35.7245		67.826	38.779
25.6177	35.119		67.826	41.0991
29.5155	33.8658		67.826	42.9812
29.5155	32.747		65.4157	45.672
29.5155	32.1947		65.4157	48.5436
34.8221	31.0358		65.4157	51.089
37.419	30.0233		63.7942	54.197
37.419	29.149		63.7942	57.4156
37.419	28.6039		63.7942	59.165
37.419	28.1768		22.6228	60.6423
32.0852	27.9794		22.6228	60.5404
32.0852	27.6998		28.8736	59.755
47.3432	27.6291		28.8736	59.1366
47.3432	27.9479		28.8736	58.4629
47.3432	28.2289		28.8736	57.9586
44.6866	29.2107		28.8733	57.4042
44.6866	30.4627		28.8733	56.9506
44.6866	31.8942		25.3768	56.6206
44.6866	33.7418		25.3768	56.5413
44.6866	35.9412		25.3768	56.7445
44.6866	38.4323		25.3768	57.4215
44.6866	41.1619		68.1977	50.2595
22.3758	42.7044		68.1977	46.7619
22.3758	42.1425		68.1977	43.2879
19.7986	41.1933		68.1977	39.9126
20.774	40.3132		68.1977	36.5258
20.774	39.8605		68.1977	33.2971
22.364	39.1002		67.1358	30.0758
20.0514	38.3189		67.1358	26.8731
28.0455	36.0748		67.1358	23.9118
28.0455	34.194		67.1358	21.1588
35.2643	32.4511		67.1358	18.6242
35.2643	31.4253		67.1358	16.5898
25.4589	29.9295		70.9385	14.7975
25.4589	28.9136		70.9385	13.8735
25.4589	28.4292		66.1394	13.3923
25.4589	28.4827		66.1394	13.8879
34.0354	28.1379		66.1394	15.0858
34.0354	26.5504		66.1394	17.1549
36.1241	24.4964		64.1905	19.5576
36.1241	22.5283		64.1905	22.3445
36.1241	20.6708		64.1905	24.3718
36.1241	20.001		53.943	26.9984
38.6519	18.1499		53.943	29.8056
40.3731	17.0231		53.943	32.6875
45.8697	15.1274		53.943	35.6009
45.8697	13.4279		53.943	38.6353
45.8697	12.2105		53.943	41.607
61.3588	10.8139		77.5471	44.3786
61.3588	7.40515		77.5471	46.2027
61.3588	3.96892		77.5471	48.2899
61.3588	1.90621		77.5471	50.6078
61.3588	3.63476		77.5471	53.126
61.3588	7.14687		77.5471	55.8175
61.3588	10.4555		77.5471	57.9362
55.1861	14.0417		80.9519	60.7718
55.1861	17.3396		80.9519	63.7324
55.1861	20.5981		80.9519	66.8014
55.1861	24.6941		80.9519	69.4451
44.5148	27.6422		83.3465	72.5777
44.5148	30.8283		83.3465	75.792
44.5148	32.7429		83.3465	79.0779
40.0017	36.0073		83.3465	82.427
40.0017	39.4075		83.3465	85.8319
40.0017	42.9113		83.3465	89.2862
40.0017	46.4952		83.3465	92.7842
40.0017	50.1421		83.3465	96.6874
40.0017	53.8392		84.9998	100.212
40.0017	57.5768		84.9998	103.771
46.4455	60.0859		41.6004	107.335
46.4455	62.6606		41.6004	110.341
28.1222	64.422		41.6004	113.409
28.1222	63.9393		41.6004	114.608
28.1222	63.7047		42.7888	117.778
28.1222	63.7208		42.7888	120.998
28.1222	63.9874		42.7888	124.263
28.1222	64.1957		42.7888	127.569
16.1023	65.8679		42.7888	130.915
16.1023	67.0466		42.7888	134.448
4.04473	11.3856		45.8683	137.973
0.000904	11.3822		45.8683	140.372
0.000904	11.3973		45.8683	143.938
4.49238	11.5374		45.8683	146.363
4.49238	11.5732		45.211	149.959
4.49238	11.4025		45.211	153.574
6.28348	11.7236		45.211	157.209
6.28348	12.052		45.211	160.86
7.2584	12.3878		84.482	164.054
7.98856	12.7236		84.482	162.569
7.98856	13.1058		84.482	162.028
16.1352	13.7875		84.9467	160.891
16.1352	14.5241		84.9467	159.846
25.1796	15.3077		84.9467	158.895
25.1796	16.3555		84.9467	158.039
25.1796	17.6397		84.9467	157.281
19.9304	18.9974		84.9467	156.621
19.9304	20.1845		84.9467	156.06
19.9304	20.8878		84.9467	155.601
33.9467	22.8368		84.9467	155.236
33.9467	24.1106		84.9467	154.971
35.0226	26.1443		84.9467	154.799
35.0226	27.3881		81.5079	154.134
21.9019	27.6616		81.5079	153.57
21.9019	26.9676		81.5079	153.108
21.9019	26.7067		81.5079	152.75
8.43215	26.9182		81.5079	152.496
35.657	26.3504		81.5079	152.331
35.6575	24.4184		81.5079	152.271
35.6575	23.0749		15.4292	106.04
35.0463	22.1678		15.4292	103.592
35.0463	21.5514		15.4292	101.089
35.0463	21.1924		12.8951	98.9657
35.0463	21.104		12.8951	96.9604
35.0463	21.2895		12.8951	95.0813
35.0463	21.6197		12.8951	93.3358
35.0463	22.1964		12.8951	91.7317
35.0463	23.0346		12.8951	90.2764
35.0463	24.1329		12.8951	88.9772
6.08465	25.3653		12.8951	87.8412
6.08465	25.9441		12.8951	86.6502
6.08465	27.1071		9.59003	86.6358
6.08465	29.0146		9.59003	86.6502
8.47018	30.8848		8.86128	86.5187
24.7492	30.6867		8.86128	86.3791
24.7492	30.1109		17.136	86.512
24.7492	29.6014		17.136	86.8783
24.7492	29.1557		52.0202	135.839
24.7492	28.8052		52.0202	132.487
24.7492	28.6654		52.0202	130.131
29.1117	28.6377		61.9162	126.886
29.1117	28.7478		61.9162	125.164
29.1117	28.9305		61.9167	121.988
29.1117	29.2506		61.9167	120.305
29.1117	29.7036		58.7072	117.257
29.1117	30.2836		58.7072	114.267
34.2045	30.9834		58.7072	111.964
34.2045	31.7132		50.1974	108.858
34.2045	32.5959		50.1974	105.811
34.2045	33.4921		50.1974	102.83
37.2731	34.5474		50.1974	99.9199
37.2731	36.2124		50.1974	97.0875
29.9574	37.5637		50.1974	94.3398
29.9574	38.6861		50.1974	91.7229
27.7137	40.0969		50.4886	88.9412
27.7137	41.8438		50.4886	86.2554
27.7816	42.4692		50.4886	83.6747
27.7816	42.3731		50.4886	81.2091
27.7816	42.6536		50.4886	78.8694
59.1958	43.0932		50.4886	76.667
59.1958	40.7288		50.4886	74.6143
59.1958	38.6348		50.4886	72.7238
59.1958	36.8573		50.4886	71.0085
59.1958	35.4439		50.4886	69.3178
59.1958	34.4395		41.0552	66.4493
59.1958	33.9564		41.0552	62.9955
56.8275	33.9132		41.0552	60.6068
56.8275	34.1677		45.3561	57.1157
56.8277	34.9171		45.3561	53.6957
56.8277	35.7122		45.3561	50.3611
55.5454	37.2304		45.3561	47.1303
55.5454	39.1005		45.3561	44.0259
55.5454	41.2747		45.3561	41.0768
55.5454	43.7075		45.3561	38.2327
55.5454	46.3583		50.4371	35.3831
55.5454	49.1918		50.4371	32.3556
55.5454	52.1784		50.4371	29.251
55.5454	55.2931		60.611	25.8537
38.8242	54.2259		60.611	22.3864
38.8242	50.9697		60.611	18.8911
38.8242	47.8264		60.611	15.4242
38.8242	44.8199		60.611	12.1613
38.8242	41.9796		56.7026	62.4715
38.8242	40.9889		56.7026	61.2788
34.1224	38.3528		56.7026	60.51
34.1224	36.6322		61.6525	59.6538
41.7599	34.8175		61.6525	59
41.7599	33.3856		61.6525	58.5399
41.7599	32.3874		61.6525	58.3583
41.7599	31.6308		56.4791	58.2664
41.7599	31.1645		56.4791	58.4143
41.7599	30.7974		70.7589	57.8292
47.0966	30.656		70.7589	56.3147
54.52	29.6245		70.7589	55.7849
54.52	27.1629		78.9123	54.3056
51.5709	24.8207		78.9123	53.4128
51.5709	23.6112		79.0013	52.2518
39.6158	17.793		79.0013	51.3768
39.6158	16.2867		79.0013	50.8026
39.6158	15.7556		79.0013	50.5394
39.6167	15.8623		79.0013	50.5921
39.6167	16.5354		79.0013	50.9596
39.6162	18.2073		79.0013	51.8405
39.6162	19.8026		83.5423	53.0738
40.6798	19.3361		83.5423	54.5731
30.2931	17.8435		83.5423	56.3171
31.0606	15.5873		83.5423	58.477
31.0606	14.0928		78.9123	60.608
31.0606	12.4228		34.5603	60.3689
31.0606	11.0282		28.8736	59.6091
31.7016	10.1258		28.8736	58.897
29.6374	9.20679		28.8733	58.2492
21.5479	8.64744		28.8733	57.6489
21.5479	8.38011		28.8733	57.161
21.5479	8.58534		25.3768	56.7888
24.9508	7.56917		25.3768	56.5413
24.9508	6.17284		70.8101	57.5672
24.9508	4.98887		70.8101	53.7702
24.9508	4.18707		70.8101	49.4547
24.9508	3.64363		69.4914	45.8745
24.9508	3.87215		69.4914	42.3032
24.9508	4.76279		69.4914	39.8403
24.9508	6.02893		68.2185	36.4387
24.9508	7.4823		68.2185	33.0603
15.0052	8.58788		68.2185	29.836
20.5976	10.011		68.2185	27.617
20.5976	11.4036		67.6975	24.5277
20.5976	13.4538		67.6975	21.4578
20.5976	16.247		67.6975	18.742
16.0239	15.7807		67.6975	16.3751
16.0239	15.1204		63.2266	14.3767
6.29272	14.764		66.1394	13.3923
28.4279	14.3351		66.1394	13.79
28.4279	13.8024		64.1905	14.9723
28.4279	13.5176		80.6876	16.7618
28.4279	13.5152		80.6876	13.8162
28.4279	13.7954		80.6876	11.5245
28.4279	14.4041		80.6876	10.3315
28.4279	15.2524		80.6876	10.5325
28.4279	17.0234		80.6876	12.0493
28.4279	18.8724		80.6876	14.5409
55.2226	18.9467		80.6876	17.598
55.2226	15.6543		80.6876	20.1179
55.2226	12.5839		77.3782	23.4674
46.8115	9.69518		77.3782	26.2144
46.8115	7.028		80.0831	29.7677
46.8115	3.91558		80.0831	33.4222
46.8115	1.21209		80.0831	37.3535
46.8115	2.79373		87.7954	41.2108
46.8115	5.04964		87.7954	43.9639
46.8115	6.78044		88.043	47.9466
42.2387	9.38781		88.043	51.6318
34.6409	11.7639		75.5418	351.172
20.2033	13.5155		75.5418	353.661
20.2033	14.8525		75.5418	356.179
11.0247	14.3697		75.5418	358.723
11.0247	13.6589		75.5418	360.528
11.0247	12.9548		80.6642	363.352
11.0247	12.2511		80.6642	366.197
11.0247	11.5378		80.6642	367.19
11.0247	10.8321		69.515	369.534
11.0247	10.1355		69.515	371.214
11.0247	9.45002		72.6482	373.764
11.0247	8.77833		72.6482	376.338
13.6646	7.85976		72.6482	377.299
13.6646	7.15038		72.5713	380.097
25.3609	5.55873		72.5713	382.915
25.3609	4.10351		72.5713	384.969
25.3609	2.57483		72.5713	387.823
25.3609	1.34937		72.5713	390.697
25.3609	1.78316		72.5713	392.791
25.3609	3.27205		71.4567	395.669
25.3609	4.55673		71.4567	398.567
28.9329	6.54657		71.4567	399.716
32.8155	8.58788		67.9985	402.539
34.5603	10.6254		67.9985	404.647
34.5603	12.1799		67.9985	407.504
28.0372	14.003		67.9985	409.637
28.0372	16.1394		30.8979	73.4728
28.0372	18.8911		30.8979	74.9499
28.0372	22.0287		30.8979	76.2717
28.0372	25.4098		29.5599	78.42
28.0372	28.9491		29.5599	80.7094
24.1685	30.5413		29.5599	83.1284
24.1685	28.8391		29.5599	85.6659
24.1685	27.3498		29.5599	88.3117
24.1685	25.8936		29.5599	91.0565
24.1676	24.434		29.5599	93.8914
24.9067	22.9631		29.5599	96.8086
24.9067	21.4423		29.5599	99.801
24.9067	19.9181		29.5599	102.152
24.9067	18.7775		24.6844	105.498
16.4595	18.0963		24.6844	109.116
16.4595	17.4637		43.3139	112.404
16.4595	16.8852		43.3139	114.874
16.4595	16.3665		47.7468	117.931
16.4595	15.9133		47.7468	120.902
16.4595	15.5316		71.4481	488.453
16.4595	15.2266		71.4481	485.3
16.4595	15.003		71.4481	482.16
16.4595	14.8645		71.4481	479.033
16.4595	14.8136		71.4481	475.918
16.4595	14.851		71.4481	472.817
16.4595	14.8925		71.4481	469.73
9.41621	14.6286		71.4481	466.656
8.70514	14.6767		71.4481	463.597
8.70514	14.7422		71.4481	460.552
8.70514	14.8322		71.4481	457.522
8.70514	14.9619		71.4481	454.507
4.47754	14.9971		71.4481	451.156
4.47754	15.0549		85.1781	448.185
20.9914	15.4833		85.1781	445.803
16.0494	12.6326		85.1781	442.862
16.0494	10.1485		85.1781	440.504
16.0494	8.85462		88.9519	437.9
16.0494	9.26367		88.9519	435.318
16.0494	10.2755		88.9519	432.757
16.0494	11.3071		88.9519	431.943
16.0494	12.3536		86.173	429.614
16.0494	13.4113		86.173	426.681
16.0494	14.478		88.3143	424.387
7.98272	15.3508		88.3143	422.119
7.98272	14.8089		88.3143	419.877
7.98272	14.2681		88.3143	417.661
6.99241	13.7286		88.3143	415.472
6.99241	13.3877		88.3143	412.898
10.3259	12.9987		45.5615	117.46
10.3259	12.6388		45.5615	115.984
10.3259	12.3105		45.5615	114.629
10.3259	12.0165		45.5615	114.128
10.3259	11.788		78.6178	111.31
9.76197	12.1304		78.6178	108.529
9.76197	12.5005		87.173	104.535
9.76197	12.8959		87.173	100.542
9.76197	14.2686		87.173	98.9674
9.76197	16.5191		87.1731	94.9754
20.5685	18.2413		87.1731	90.9842
20.5685	17.9966		87.1731	89.4098
20.5685	17.8631		85.4281	85.4388
40.1912	15.7267		85.4281	81.4605
40.1912	13.3493		85.4281	77.4787
40.1912	11.1439		85.4281	75.9408
40.1912	10.1265		87.738	71.9951
36.5944	8.29481		87.738	69.1986
36.5944	6.90487		87.173	65.2039
36.5944	6.25833		87.173	61.2099
36.5944	6.57815		87.173	59.6344
36.5944	7.53389		87.7378	55.7047
36.5944	8.93246		87.7378	52.9222
36.5944	10.744		44.6377	183.284
36.5944	11.8451		44.6377	183.666
9.77603	11.7668		44.6377	184.135
8.81986	11.1701		44.6377	184.609
8.81986	10.5756		46.1022	185.267
8.81986	9.97886		46.1022	185.929
8.81986	9.34406		38.1129	186.27
8.81986	8.81673		38.1129	186.779
4.73032	8.51556		38.1129	187.304
4.73032	8.09974		38.1129	188.026
4.73032	8.15822		33.9319	188.439
16.1021	8.96951		33.9319	188.936
16.1021	10.4751		33.9319	189.516
15.8477	13.3658		33.9319	190.178
15.8477	16.8586		33.9319	190.922
14.4626	19.8249		33.9319	191.299
14.4626	19.9709		26.01	191.622
17.4863	20.1994		26.01	191.829
20.6823	19.3498		26.0101	192.279
20.6829	18.1958		26.0101	192.554
20.6829	17.4084		26.01	193.13
20.6823	16.3537		26.01	193.472
20.6823	15.5741		32.673	92.2011
14.8562	14.5825		32.673	90.1755
14.8562	13.7233		36.8659	88.1429
20.6827	12.7873		36.8659	85.9176
20.6827	12.4378		36.8659	85.1937
28.2913	13.3523		37.5189	82.9948
28.2913	15.2929		37.5189	80.8104
28.2913	16.2058		37.5189	79.5332
33.06	17.2815		38.8663	77.4122
33.06	17.1522		38.8663	75.6519
33.06	16.9929		34.1991	73.79
33.06	17.0144		34.1991	72.0605
36.1345	20.4411		31.4381	70.4572
36.1345	18.1241		37.3716	68.7215
36.1345	16.5791		37.3716	66.8237
30.7416	14.5475		37.3716	66.1943
30.7416	12.4378		38.3739	64.6982
39.309	9.82502		38.3739	63.2835
39.309	8.27635		38.3739	61.8845
39.3092	5.91427		31.5688	61.0146
39.3092	4.01775		31.5688	60.3712
47.6831	2.0539		31.5687	59.5896
47.6831	2.54558		29.266	59.0748
47.6831	5.09176		29.2665	58.3933
47.6831	8.14158		29.2665	57.9027
47.6831	10.6801		46.8339	85.7319
26.9387	9.35793		46.8339	87.1409
26.9387	7.65059		46.8339	88.708
26.9387	6.03627		46.8339	89.9004
26.9387	4.6137		45.0912	92.0922
26.9387	3.12561		45.0912	94.2282
26.9387	2.24408		45.0913	96.6411
26.9387	2.692		45.0913	98.9674
26.9387	4.04999		37.0388	100.981
26.9387	5.70109		37.0388	101.137
26.9387	7.45299		37.0388	101.451
26.6933	9.24858		37.0388	101.921
26.6933	11.1872		37.0388	102.573
33.9217	11.7169		29.0547	103.092
33.9217	11.4531		29.0547	103.762
33.773	11.6732		29.0547	104.581
33.773	12.1303		29.0547	105
33.773	12.9783		12.8182	91.014
26.876	14.1607		12.8182	90.5673
26.876	15.2057		12.8182	90.3097
14.802	15.3386		10.518	90.3551
14.802	15.6058		10.518	90.3871
14.802	15.9352		15.259	90.3437
14.802	16.3232		68.8081	89.0054
14.802	16.7656		68.8081	86.7141
14.802	17.2583		68.8081	84.5501
18.0492	17.7971		68.8081	82.5233
18.0492	18.3605		68.8081	80.6441
18.0492	19.0154		68.8081	78.923
18.0492	19.7284		68.8081	77.3707
18.0492	20.4935		68.8081	75.9974
50.2416	19.6445		68.8081	74.813
50.2416	17.0169		68.8081	73.8265
50.2416	15.1973		68.8081	73.0461
43.4387	13.4274		68.8081	72.4783
39.2821	12.1309		68.8081	72.1283
39.2821	11.1326		68.8081	72.0014
39.2821	10.6008		61.9164	71.9336
37.7878	11.0969		61.9164	71.9888
37.7878	11.9675		61.9169	72.2621
35.4023	13.2772		61.9169	72.4993
37.0576	14.8429		61.9166	73.1077
37.0576	16.3705		61.9166	73.5218
40.317	18.8207		66.3617	74.5084
40.3176	20.691		66.3617	75.6939
19.7844	21.2415		65.5291	76.8856
19.7844	20.1296		65.5291	77.7724
17.126	19.0178		19.9841	77.0892
17.126	18.1353		19.9841	76.0213
17.126	17.1908		19.9841	75.2388
17.126	17.0707		19.3866	74.5583
26.8527	17.7346		19.3866	74.0878
26.8527	19.2255		19.3866	73.8313
26.8527	20.296		19.3866	73.7911
21.295	22.695		19.3866	73.9675
21.295	25.9376		19.3866	74.3589
24.0648	29.0273		19.3866	74.962
52.8717	29.487		19.3866	75.7718
52.8717	28.973		19.3866	76.7817
55.2406	28.8199		19.3866	77.9839
55.2406	28.9344		19.3866	79.3697
51.5859	29.413		19.3866	80.6617
51.5859	30.394		14.7278	82.6437
51.4773	30.824		14.7278	84.7682
27.5978	31.2244		14.7278	87.0249
30.9638	29.1864		14.7278	89.8304
30.9638	27.0009		17.5893	92.2283
27.5978	25.2682		17.5893	95.3102
33.1112	23.917		0.90213	98.6749
33.1108	22.2792		0.90213	102.085
33.1108	21.0942		0.90213	105.068
22.5382	20.4917		1.21884	108.574
22.5382	19.7774		1.21884	112.541
22.5382	19.1644		5.33522	115.938
22.5382	18.6625		5.33522	119.372
22.5382	18.3251		5.33522	122.84
16.7836	17.528		5.33522	126.339
16.7836	16.874		5.33522	129.868
6.18282	16.5287		5.33522	133.423
6.18282	16.2059		5.33522	137.003
11.8534	15.77		5.33522	140.605
20.331	15.1891		5.33522	144.229
20.331	14.7033		5.33522	147.871
20.331	14.3225		5.33522	151.532
18.1327	14.2597		5.33522	155.21
18.1327	14.3968		5.33522	158.903
21.6058	14.4248		5.33522	162.61
12.3603	14.2772		5.33522	164.799
12.3603	13.5031		2.14754	168.617
23.4986	12.4608		2.14754	172.444
13.8982	11.5549		2.14754	176.279
13.8982	11.0174		2.14754	178.627
13.8982	10.4752		4.89427	182.555
16.0836	10.5625		4.89427	186.487
16.0836	12.0584		4.89427	190.421
14.8198	14.2643		4.89427	194.118
14.8198	14.3499		14.3478	198.039
14.8198	14.5086		14.3478	200.145
8.13834	14.6902		15.1261	204.108
8.13834	14.1538		15.1261	208.072
8.13834	13.4931		15.1261	210.611
14.3233	12.5172		88.9379	209.835
14.3233	11.5448		88.9379	207.569
14.3233	10.5771		88.9379	205.357
14.3233	9.61543		88.9379	204.699
14.3233	8.63348		78.4635	202.574
14.3233	8.0982		78.4635	200.84
5.38146	7.84933		78.463	198.821
5.84146	8.24478		78.463	197.179
5.84146	8.57324		78.51	195.593
2.77069	8.68163		78.51	194.77
2.77069	8.79294		87.7378	52.9222
2.77069	8.90706		87.7378	52.9662
2.77069	9.02388		87.7378	53.3112
2.77069	9.1433		87.7378	53.9513
2.77069	9.26522		87.7378	54.8763
2.77069	9.35984		87.7378	56.072
3.40318	9.40319		87.7378	57.5216
3.40318	9.45232		87.7378	58.6152
3.40318	9.50713		77.2593	61.1304
3.40318	9.48371		77.2593	63.7974
13.6452	10.4084		77.2593	66.5981
13.6452	11.3374		77.2593	69.5161
13.6452	12.2696		77.2593	72.5374
13.6452	13.2045		77.2593	75.6496
13.6452	14.1192		77.2593	78.8419
13.6452	15.0526		77.2593	82.105
5.16028	15.3268		77.2593	85.4308
5.16028	15.6023		77.2593	88.8122
5.16028	15.8343		77.2593	92.2431
2.17161	15.7917		77.2593	95.7182
2.17161	15.7506		77.2593	99.6558
2.17161	15.7107		78.6899	103.173
2.17161	15.6061		78.6899	105.572
8.38725	15.084		78.6899	109.145
8.38725	14.5667		78.6899	111.578
8.38725	14.0548		78.6899	115.197
8.38725	13.5487		22.4147	116.203
8.38725	13.0035		22.4147	116.431
5.55372	12.641		22.4147	116.793
5.55372	12.2784		22.4147	117.179
5.81472	12.2591		34.9817	117.548
5.81472	12.2126		34.9817	117.994
19.0452	11.7427		34.9817	118.596
19.0452	11.5348		39.6166	119.282
21.2824	11.0735		39.6166	119.848
21.2824	10.7962		43.9961	120.686
21.2824	10.6691		38.3352	121.573
20.3011	10.7158		38.3352	121.99
20.3011	10.9455		40.6269	123.011
20.3011	11.3469		40.6269	124.193
20.3011	11.9029		43.7546	125.289
20.3011	12.5734		43.7546	126.224
17.9803	13.0437		43.7546	127.407
17.9803	13.6129		43.7546	128.398
16.427	14.2046		52.2552	21.8154
26.1617	14.2604		47.3366	24.4545
25.4165	12.8964		52.0367	24.0296
25.4165	11.5475		58.1135	20.4837
25.4165	10.4735		58.1135	16.5897
28.829	8.56335		58.9925	13.7235
28.829	7.07679		58.9925	11.552
20.5529	5.8153		58.9925	10.5149
20.5529	4.65061		58.9925	10.8131
20.5529	3.76902		65.7537	12.7967
26.7996	2.49121		65.7537	15.5255
26.7996	2.4802		55.1398	16.2584
28.9336	3.72327		55.1398	15.1079
28.9336	5.16348		60.486	14.0203
28.9336	6.85142		60.486	13.8192
31.3539	8.84688		66.0843	14.0874
42.2737	10.8131		66.0843	15.2139
48.1792	13.5803		66.0843	15.8241
48.1792	15.5838		65.2651	18.1168
56.3101	18.9753		65.2651	19.4641
59.2864	21.8743		55.1402	22.0376
8.66821	15.7493		55.1402	23.855
8.66821	15.9612		60.486	26.936
8.66821	16.037		60.486	29.9936
5.06346	15.7607		62.5675	33.2598
5.06346	15.4875		62.5675	36.5546
5.06346	15.2177		62.5675	39.901
5.06346	14.9862		62.5675	41.6751
9.6068	14.539		65.2655	45.0859
9.6068	14.1094		65.2655	46.9481
9.6068	13.6992		60.4863	50.3482
9.6068	13.3101		60.4863	53.659
9.6068	12.9439		65.2652	57.2114
9.6068	12.6028		65.2652	59.0889
9.6068	12.2887		65.2656	62.6066
9.6068	11.9338		65.2656	64.5172
10.9778	11.8672		65.2657	68.1154
10.9778	11.8497		65.3869	70.0391
10.9778	11.9705		65.3869	73.6109
5.59032	11.8161		65.3869	75.545
7.8655	11.4324		65.3865	79.1455
7.8655	11.0625		65.3865	81.0661
7.8655	10.7081		80.7886	20.5164
7.8655	10.3705		80.7886	16.9779
7.8655	10.2059		80.7886	14.5073
11.7314	10.0901		80.7876	11.5203
11.7314	10.0397		80.7876	9.72637
11.7314	10.0557		77.2712	8.80836
11.7314	10.1379		77.2712	9.62144
11.7314	10.2846		77.2712	10.6427
11.7314	10.4931		74.1295	12.8559
11.7314	10.7599		74.1295	15.7887
11.7314	11.0807		74.1295	19.9853
11.7314	11.4656		78.693	23.5594
12.7408	11.6079		78.693	27.1922
12.7408	11.8154		78.693	30.3345
12.7408	12.0846		80.7885	34.0749
12.7408	12.4117		80.7885	36.8865
12.7408	12.7954		78.4095	40.6893
11.1066	12.0735		78.4095	44.4776
11.1066	11.6966		78.4095	48.2788
11.1067	10.9717		78.4095	52.1097
11.1067	10.573		78.4095	55.9643
7.3335	10.2859		78.4095	59.838
7.3335	10.0168		78.4095	63.6918
7.3335	9.75626		78.4095	67.5485
7.90591	9.96903		78.4095	71.4209
7.90591	10.2246		78.4095	75.3067
7.9056	10.4896		78.4095	79.2039
7.9056	10.8959		78.4095	83.0827
5.30458	11.263		78.4095	86.9624
5.30458	11.5369		78.4095	90.8525
7.12494	11.9304		78.4095	92.4202
7.12494	12.4615		81.5785	96.3482
7.12511	12.8675		81.5785	100.282
7.12511	13.4792		83.7851	104.21
2.20703	13.4708		83.7851	107.38
2.20703	13.4641		83.0078	111.305
2.20703	13.4591		83.0078	114.223
2.20703	13.3728		83.009	118.157
5.43616	13.1181		83.009	121.08
5.4361	12.8957		83.0089	125.021
5.4361	12.6807		83.0089	127.949
5.4361	12.4736		83.0091	131.897
5.4361	12.2981		83.0091	134.829
12.3543	11.8788		75.7032	138.68
12.3543	11.5086		75.7032	143.107
12.3543	11.1926		75.7042	146.974
12.3543	10.9354		75.7042	151.404
12.3543	10.7412		24.6844	14.4938
16.514	10.3108		24.6844	14.7645
16.514	9.99231		29.0557	15.4486
16.514	9.79894		22.1829	15.6545
16.514	9.69217		22.1829	15.684
10.1388	9.53179		24.7499	15.599
10.1388	9.42186		24.7499	15.643
10.1388	9.36414		14.5178	15.821
10.1388	9.35961		14.5178	16.0608
10.1388	9.40834		14.5178	16.3596
10.1388	9.50952		14.5178	16.6924
10.1388	9.66149		20.5453	17.1422
10.1388	9.86191		20.5453	17.6599
10.1388	10.1079		20.5453	18.2745
10.1388	10.3855		20.5453	18.9767
13.5407	10.7978		20.5453	19.7571
13.5407	11.2741		14.513	19.9426
13.5407	11.7641		14.513	17.8539
8.98484	12.238		14.513	16.4868
0.000217	12.2045		14.513	15.6119
2.58661	12.3049		14.513	15.2729
2.58661	12.4638		18.2014	14.3488
2.58661	12.5675		16.9302	13.5988
2.58661	12.7333		15.3082	12.5859
2.58661	12.8917		15.3082	11.5825
3.11445	13.0938		15.3082	10.5912
3.11445	13.2963		15.3082	9.69758
3.11445	13.3744		11.7082	9.26943
3.58951	13.6222		11.7082	8.89568
27.0665	13.8463		11.7082	8.80866
27.0665	13.7409		7.07448	8.54175
27.0665	13.8895		19.2861	7.17059
1.93364	14.2232		29.5593	5.32866
1.93364	14.1396		29.5593	3.7016
1.93364	14.1352		29.5593	2.70904
4.60029	14.0024		29.5593	3.05055
4.60029	13.7527		29.5593	4.4275
58.6328	12.0974		29.5593	6.183
58.6328	10.2586		29.5593	7.98512
58.6328	9.54806		29.5593	9.66155
58.6328	9.86918		6.35253	10.6821
58.6328	11.5531		6.35253	10.24
66.7326	11.9432		6.35253	9.77631
66.7326	12.0049		19.827	8.59159
66.7326	13.0392		22.8113	7.3714
64.0423	15.2468		22.8113	5.88717
64.0423	17.8078		22.8113	5.11
64.0423	20.8217		18.5197	4.29405
8.04081	23.2845		18.5197	3.75231
8.04081	23.4458		18.5197	3.59577
3.40678	23.394		20.5081	2.9336
3.40678	23.3444		20.5081	3.02504
3.40678	23.2695		16.0209	2.57004
2.161	23.2407		16.0209	2.04409
3.54442	23.1915		18.3777	2.7555
6.91111	23.1051		18.3777	3.77775
6.91111	23.032		18.3777	4.92077
6.91111	22.9687		18.3777	6.11725
6.91111	22.9155		18.3777	7.34109
6.91111	22.8723		14.6436	8.58059
6.91111	22.9014		14.6436	9.62476
5.84806	23.0737		14.6436	10.563
10.7265	23.252		14.6436	11.5152
10.7265	23.8935		14.6436	12.4779
10.7265	24.6028		14.6436	13.5649
30.1131	24.46		16.7207	14.5923
30.1131	22.7742		31.0127	14.668
30.1131	21.5153		31.0127	13.916
30.4868	19.8085		39.61	13.2519
30.4868	18.185		39.61	12.8622
30.4868	16.6691		30.7486	12.7655
30.4868	15.2929		30.6201	13.0183
30.4868	14.0974		30.6201	13.2771
30.4868	13.1319		28.2466	13.7919
30.4868	12.4399		30.6154	14.5503
30.4868	11.9052		59.0653	11.9206
30.4868	11.7288		59.0653	8.61238
30.4868	11.9266		59.0653	5.07988
28.1748	12.4808		59.0653	2.32998
28.1748	13.6147		59.0653	1.9264
28.1748	14.4227		59.0653	5.55739
29.8771	15.7179		59.0653	8.7073
29.8771	17.1637		59.0653	12.2695
29.8771	18.7255		59.0653	15.5603
29.8771	20.3764		59.0653	18.2738
29.8771	21.4755		60.1853	21.6887
29.2979	23.0131		5.03648	24.3009
29.2979	25.0439		28.0822	22.6531
32.4927	27.1057		31.5453	21.1278
13.4609	26.9911		31.5453	19.5359
14.9634	26.7205		31.5453	18.0208
14.9634	27.1241		27.043	16.5897
13.461	27.9928		19.3098	16.071
13.461	29.0765		23.2559	15.5982
79.2533	37.004		23.2559	15.0228
79.2533	33.8937		22.8724	14.3631
79.2533	30.8935		24.1404	13.8544
79.2533	28.1431		24.1404	13.5012
79.2533	25.7228		24.1404	13.337
79.2533	24.3581		24.1404	13.3059
81.0015	22.6969		55.309	12.6581
81.0015	21.6559		55.309	10.786
81.0015	21.2079		55.309	9.76411
80.8508	21.2117		50.9545	10.2539
80.8508	21.9567		50.9545	11.5374
80.8508	23.6915		50.9545	14.0951
85.5741	25.4452		50.9545	16.3714
85.5741	26.982		27.6841	19.7276
79.7836	29.5511		18.8465	19.8053
5.48692	29.6621		18.8465	18.5276
4.86051	29.8506		9.61217	17.2547
4.86051	30.0201		9.61217	16.3714
5.12884	29.6946		10.3211	15.8209
5.12884	29.3699		10.3211	15.4092
5.12884	29.046		66.0206	101.089
5.12884	28.7228		66.0206	102.333
5.12884	28.4005		66.0206	103.481
5.12884	28.0791		76.9115	99.624
5.12884	27.9634		76.9115	96.3986
9.48862	27.7129		74.2959	92.5172
9.48862	27.4537		74.2959	90.439
10.5198	27.0276		74.2961	86.5745
10.5198	26.7309		74.2961	84.5062
10.5198	26.3306		74.2958	80.6622
10.5198	26.1214		74.2958	78.6062
3.25332	25.9099		74.2961	74.7877
3.25332	25.6987		74.2961	72.747
3.25332	25.4878		67.5236	69.0546
3.25332	25.2772		67.5236	65.1552
3.25332	25.0669		67.5236	61.5449
3.25332	24.8881		67.5236	57.646
2.303	24.7453		62.8878	54.253
56.0501	24.1688		62.8878	52.0806
64.799	22.1526		67.5236	48.4648
64.799	20.5796		71.0681	44.6031
67.5193	20.2528		71.0682	40.9029
67.5193	20.4725		71.0682	37.023
31.4028	25.3996		71.0684	33.3681
31.4028	24.7306		72.8906	29.5625
31.4028	24.3915		66.7939	25.9786
31.403	23.9606		66.7939	22.535
31.403	23.7655		66.7939	18.53
27.5654	23.2174		69.9009	15.1584
20.0497	22.6944		69.9009	12.7099
12.8816	22.9563		22.002	26.5736
12.8816	23.269		15.7931	25.455
8.02697	23.4017		15.7931	24.7305
8.02697	23.5469		15.7931	23.9521
8.02697	23.7278		20.4395	23.4614
10.5338	24.1575		20.4395	22.8806
10.5338	24.3863		20.4395	22.3196
8.48768	24.6882		24.0945	22.2008
5.19532	25.0408		24.0945	21.7173
5.19532	25.2346		24.0945	21.5013
6.33978	25.6664		28.6617	20.9361
6.33978	26.1675		28.6617	20.8171
12.0996	27.0002		28.6617	20.8726
12.0996	27.8336		20.407	21.228
12.0996	28.6675		20.407	21.4622
12.0996	29.502		5.73903	21.2731
12.0996	30.3369		5.73903	19.7093
12.0996	31.1723		5.73903	18.8777
12.0996	32.0081		5.73903	18.4941
12.0996	32.8981		5.73903	18.2684
13.6014	33.8066		19.1282	17.5558
13.6014	34.7171		19.1282	16.7324
13.6014	35.6295		19.1282	15.9936
13.6014	36.5437		19.1282	15.3507
13.6014	37.4595		11.8552	14.9152
13.6014	38.3769		11.8552	14.5044
13.6014	39.1023		9.58833	13.8743
9.92044	39.7472		9.58833	13.2479
9.92044	40.1913		9.58833	12.6259
28.6106	10.3247		9.58833	12.4377
28.6106	11.4862		6.72132	12.2162
28.6106	12.8483		13.2626	15.8313
28.6106	14.3542		0	12.2162
12.5288	14.9982		5.19443	11.7852
9.39477	15.2445		12.2803	11.0873
9.39477	15.5146		12.2803	10.4131
9.39477	15.8238		12.2803	9.93803
3.17982	16.0581		16.3127	9.75634
1.03234	16.0284		17.5531	9.6819
9.31072	16.0173		17.5531	9.76075
9.31072	16.0603		17.5531	9.98926
11.3562	15.947		17.5531	10.423
11.3562	15.8789		7.60502	10.7196
8.18032	15.6495		5.44051	11.0096
8.18032	15.3908		5.44051	11.2525
8.18032	15.3507		1.68467	11.1583
11.7279	14.7743		1.68467	11.065
9.01066	14.0291		1.68467	10.9717
9.27445	13.7672		1.68467	10.9403
9.27445	13.4703		1.68467	10.8482
9.27445	13.4789		1.68467	10.7518
9.0313	13.1326		3.62699	10.7671
9.0313	12.8156		3.62699	10.7884
3.28154	12.6204		3.62699	10.881
3.28154	12.4963		2.69114	10.9187
8.54e-07	12.52		2.69114	10.9596
6.98262	12.6565		2.69114	11.0035
6.98262	12.7238		2.69114	10.9995
5.20863	12.4785		4.56049	11.3072
5.20863	12.3653		4.56049	11.6153
4.30634	12.5302		4.56049	11.9241
4.30656	12.7644		4.56049	12.2611
0.000312	12.7644		4.90658	12.3732
0.000283	12.7645		4.90658	12.3787
0.000283	12.7645		74.8706	36.6322
6.93421	13.2426		74.8706	39.5901
4.79252	13.5252		71.3367	43.044
4.79252	13.6538		71.4266	45.9163
9.20028	13.5965		71.4266	48.1526
9.20028	14.3201		71.3364	50.9518
9.76197	12.6892		71.3364	54.3476
9.76197	12.306		68.5435	57.4697
10.3259	11.9492		68.5435	60.695
10.3259	11.788		68.5435	64.8509
10.3259	12.0165		63.1611	68.276
10.3259	12.3105		60.5041	64.7259
10.3259	12.6388		63.9453	61.0913
10.3259	12.9987		63.9453	57.5052
6.99241	13.3877		63.9453	53.9773
6.99241	13.7286		63.9453	50.3441
22.0537	13.7701		66.8412	46.7908
22.0537	13.4402		66.8412	43.2823
22.0537	13.384		66.8412	39.7971
22.0537	13.502		66.8412	36.3827
22.0537	13.7899		66.8413	32.9863
22.0537	14.2373		66.8413	29.6548
22.0537	14.8298		77.2154	27.675
22.0537	15.5508		78.5093	24.3588
22.0537	16.3833		78.5093	21.762
22.0537	17.3114		78.2009	19.1682
22.0537	18.3946		78.2009	16.8587
22.0537	20.2248		78.5093	15.3482
7.98272	20.6673		78.5093	14.814
13.0663	21.4557		83.0472	15.3122
22.9176	22.2534		83.0472	16.7771
22.9176	23.6574		83.0477	18.9783
22.9176	24.6952		83.0477	20.5813
15.0222	25.7906		78.201	23.4594
15.0222	26.7304		78.201	27.1132
15.0222	27.6744		78.5102	30.3812
15.0222	28.4765		78.5102	33.2066
33.1195	27.9176		79.0197	36.5251
33.1195	26.6896		79.0197	38.3593
33.3941	25.4501		14.8154	27.6496
33.3941	24.4259		23.9999	29.0705
33.3941	23.5674		23.9999	30.271
33.3941	22.9013		23.9999	31.7418
33.3941	22.4501		23.9999	32.9892
33.3941	22.2815		13.1622	33.773
33.3941	22.8237		8.20536	33.5568
33.3941	24.0286		9.75969	32.655
33.3941	24.6576		26.9395	31.4253
28.9116	27.2106		26.2223	27.6774
28.9116	30.0804		26.2223	23.5761
28.9116	33.185		26.2223	20.0545
42.3123	31.6325		26.2223	16.3714
42.3123	29.7039		23.2872	13.6371
33.4243	27.9411		23.2872	11.6584
33.4243	26.3142		23.2872	10.2621
33.4243	25.2224		21.6428	8.57168
33.4243	24.4016		21.6428	7.1017
33.4243	23.7862		21.6428	5.5567
17.3162	21.0385		28.8397	3.69898
17.3162	18.1426		28.8397	2.10373
17.3162	15.7383		28.8397	1.76258
17.3162	14.0795		28.8397	2.79209
17.3162	13.2929		28.8397	4.28759
5.00327	12.8327		28.8397	6.07526
5.00327	12.6842		28.8397	7.96064
5.00327	12.7613		13.1747	9.33965
5.00327	12.8474		18.7886	9.95097
5.00327	12.9419		18.7886	11.1465
6.59972	13.3154		24.3332	12.428
6.59972	13.6942		24.3332	13.9244
6.59972	13.836		24.3332	15.5724
9.26712	13.2968		24.0177	16.2141
9.26712	12.7676		24.0177	16.2859
9.26712	12.2497		24.2215	16.1723
9.26712	11.8593		24.2215	16.0979
6.58652	11.1301		19.3835	16.3316
6.58652	10.8879		19.3835	16.6712
6.22471	11.2365		19.3835	17.1103
8.94903	11.5908		18.5499	17.4266
8.94903	12.1691		14.1984	17.5926
8.94903	12.5612		14.1984	18.2915
10.0417	13.2622		14.3124	19.6
10.0417	13.8297		14.3124	21.5811
8.36626	14.3984		14.3124	22.6818
8.36626	14.9683		17.2081	25.1618
8.36626	15.5391		17.2081	27.9958
8.36626	16.1109		17.2081	31.0873
8.36626	16.6835		17.2081	34.3667
8.36626	17.2568		17.2081	37.7852
8.36626	17.8308		17.2081	41.3083
8.36626	18.0691		14.6575	43.149
10.9389	18.8299		14.6575	43.5584
10.9389	19.6163		14.6575	44.3002
12.0655	20.4477		14.7064	45.0518
9.51927	21.2799		16.4935	46.1324
9.51927	21.8892		56.9074	45.1409
9.51927	22.5059		56.9074	41.8974
9.51927	23.5761		63.4559	38.6955
10.9936	23.72		63.4559	35.3268
14.3533	23.1125		63.4559	32.1006
14.3533	22.1431		63.4559	28.8275
6.56062	21.8818		16.2129	25.655
6.56062	21.6229		16.2129	22.2414
6.56062	21.3708		14.8561	19.4682
6.56062	21.1255		14.8561	17.1855
6.56062	20.8874		14.8561	15.6101
6.56062	20.6567		60.486	14.373
6.56062	20.4337		60.486	13.8192
6.34537	20.0238		60.486	14.0516
6.34537	19.6116		66.0843	14.9653
6.34537	19.2008		66.0843	16.7769
15.2644	16.7287		66.0843	19.1066
15.2644	14.7754		13.4947	20.7376
15.2644	13.7394		13.4947	21.6747
15.2644	13.6149		14.0134	22.6121
15.2644	13.5455		14.0134	23.5933
11.3099	13.7386		10.3422	24.2137
20.046	13.9386		10.3422	24.8395
19.1861	13.797		6.47089	25.4704
19.1861	13.7835		6.47089	25.9763
19.3886	12.7619		6.47089	26.4224
19.3886	11.5745		6.47089	26.8686
21.5479	10.6684		9.15022	27.315
21.5479	9.80425		16.7383	27.3118
21.5479	9.09281		12.3762	26.4671
21.5479	8.58534		12.3762	25.6209
21.5479	8.38011		12.3762	24.9714
29.6374	8.71932		11.3835	24.5164
29.6374	9.67967		11.3835	24.1372
31.0606	10.6259		9.55142	23.7691
31.0606	11.9184		9.55142	23.4614
31.0606	13.7155		10.5014	23.282
41.4556	15.7463		28.6046	22.612
41.4556	17.9948		28.6046	18.9698
41.4556	20.3036		28.6046	15.505
18.32	21.0359		28.6046	12.3676
12.6044	18.6587		28.6046	9.87459
12.6044	16.5897		28.6046	8.60572
8.66821	15.7493		28.6046	9.08897
8.66821	15.9016		28.6046	9.76411
8.66821	16.037		23.2186	10.9605
5.06346	15.7607		23.2186	9.46787
5.06346	15.4875		27.5306	7.90886
5.06346	15.2177		27.5306	6.22965
9.6068	14.8262		27.5306	4.37925
9.6068	14.3897		27.5306	2.51138
9.6068	13.9716		27.5306	0.82663
9.6068	13.5738		27.5306	1.51878
9.6068	13.1979		27.5306	3.34323
9.6068	12.846		27.5306	4.94857
9.6068	12.5202		32.2557	7.00359
9.6068	12.2223		32.2557	8.98396
9.6068	11.9338		32.2557	11.1719
10.9778	11.8672		38.3256	13.647
10.9778	11.8497		40.6249	15.2003
10.9778	11.9705		40.6249	16.6338
5.59032	11.8161		40.6249	18.3743
7.8655	11.4324		40.6249	20.3333
7.8655	11.0625		32.2197	22.1005
7.8655	10.7081		32.2197	23.9712
7.8655	10.3705		45.0378	25.7742
7.8655	10.2059		50.3751	27.1394
11.7314	10.0901		50.3751	27.878
11.7314	10.0397		45.8684	29.5567
11.7314	10.0557		45.8684	30.8768
11.7314	10.1379		9.46222	30.9476
11.7314	10.2846		9.46222	30.9398
11.7314	10.4931		13.3518	30.3352
11.7314	10.7599		13.3518	29.7246
11.7314	11.0807		68.4207	65.527
11.7314	11.4656		68.4207	64.1153
12.7408	11.6079		68.4207	63.4489
12.7408	11.8154		68.4203	62.3852
12.7408	12.0846		68.4203	61.9135
12.7408	12.4117		68.4211	61.2258
11.1066	12.4031		68.4211	60.9619
11.1066	11.6966		63.3097	60.1744
11.1067	10.9717		63.3097	59.6194
11.1067	10.573		68.4207	59.8708
7.3335	10.2859		68.4207	60.1151
7.3335	10.0168		63.3093	60.277
7.3335	9.75626		63.3093	60.7403
7.90591	9.96903		63.3094	61.441
7.90591	10.2246		63.3094	62.4631
7.9056	10.4896		63.3097	63.6663
7.9056	10.8959		63.3097	65.1967
5.30458	11.263		63.3094	66.847
5.30458	11.5369		23.5714	68.2037
7.12494	11.9304		19.4032	66.0025
7.12494	12.4615		19.4032	64.8924
7.12494	12.8212		19.4029	62.9666
7.12511	13.2255		19.4029	62.0151
2.20703	13.4708		19.2009	60.2911
2.20703	13.4641		19.2009	58.7891
2.20703	13.4591		19.2009	58.3229
2.20703	13.3728		5.91724	84.9174
5.43616	13.1181		64.0078	81.8811
5.4361	12.8957		64.0078	78.5948
5.4361	12.6807		64.0079	74.6731
5.4361	12.4736		64.0079	71.3992
5.4361	12.2981		64.0077	67.4948
12.3543	11.8788		64.0077	64.2378
12.3543	11.5086		64.0084	60.3569
12.3543	11.1926		64.0084	57.1231
12.3543	10.9354		62.8315	53.3502
12.3543	10.7412		62.8315	49.6128
12.3543	10.7434		62.8315	46.3442
16.514	10.3108		62.8314	42.6998
16.514	9.99231		62.8314	39.125
16.514	9.79894		62.8314	36.0381
16.514	9.69217		62.8315	32.6578
10.1388	9.53179		62.8315	29.4334
10.1388	9.42186		62.8315	26.7568
10.1388	9.36414		65.8607	24.0019
10.1388	9.35961		65.8607	21.3331
10.1388	9.40834		61.1155	19.9962
10.1388	9.50952		61.1155	19.3895
10.1388	9.66149		65.8603	19.2833
10.1388	9.86191		65.8603	20.1627
10.1388	10.1079		65.8607	21.7055
10.1388	10.3855		65.8607	24.0921
13.5407	10.7978		73.5494	26.9045
13.5407	11.2741		86.5396	30.1695
20.6263	10.6341		17.2745	21.8154
20.6263	9.85578		17.2745	20.7882
12.9423	10.4758		17.2745	20.0437
12.9423	11.3653		15.5242	19.1459
12.9423	12.3131		9.46243	18.2423
2.58661	12.5675		11.3099	17.5363
2.58661	12.7333		14.8862	16.9426
3.11445	12.936		21.1946	15.5275
21.9314	11.6728		21.1946	14.1239
25.2859	10.2226		21.1946	12.7357
25.2859	9.36865		21.1946	11.3683
25.6007	7.69866		21.4034	10.0303
25.6007	6.08688		21.4034	8.99702
25.6007	5.11669		24.8094	7.59657
24.6293	3.47365		24.8094	6.06243
24.6293	1.63348		24.8094	4.50869
28.9042	0.97633		24.8094	3.13213
28.9042	2.68528		24.8094	2.28008
28.9042	4.63042		24.8094	2.54833
28.9042	6.83546		24.8094	3.70078
20.6628	8.92348		24.8094	5.17729
56.128	8.96945		24.8094	6.769
56.128	5.30777		24.8094	8.41078
70.9578	56.0114		24.8094	10.2671
70.9578	52.4071		24.8094	13.1181
75.1906	49.3364		24.8094	15.3507
71.9749	45.649		34.1462	19.1002
71.9749	42.0189		34.1462	22.9345
71.9749	37.5057		34.1462	26.8173
73.6859	34.3373		34.1462	30.7302
73.6859	31.3596		34.1462	34.6629
73.6859	28.9836		34.1462	36.6322
71.565	26.5849		49.9964	38.2286
68.8111	24.3379		49.9964	36.8986
72.1459	22.6461		50.4901	35.5489
72.1459	21.7275		50.3757	34.1494
72.1468	21.2222		50.3757	32.9346
72.1468	21.2052		50.4272	32.029
70.5844	21.8216		44.8309	31.4764
70.5844	23.1236		44.8309	31.1967
70.5844	24.8757		44.8309	31.0815
70.5844	27.0311		44.8309	31.1378
70.5844	29.573		42.0613	31.5615
70.5844	32.3127		44.4686	32.1921
49.1916	30.993		44.4686	32.8523
50.3737	27.2663		43.6101	33.8138
50.3737	24.3271		43.6101	34.9648
47.8694	20.6877		52.183	34.7685
47.8694	16.8052		52.183	31.6908
46.6101	13.5771		52.183	28.7144
46.6101	10.8749		52.183	25.7618
46.6101	9.17538		52.183	22.8259
46.6101	8.89655		52.183	20.0726
42.8613	9.31295		52.183	17.2951
42.8613	10.5606		62.2179	14.6328
52.2074	12.2132		62.2179	12.6041
52.2074	14.5457		62.2179	11.2059
52.2074	17.079		59.4936	10.8381
38.056	17.583		65.0677	11.4374
38.056	15.763		65.0677	13.2726
38.056	14.0046		65.0677	15.498
38.056	12.5455		65.0677	16.3498
38.056	11.8985		65.4313	19.2514
34.885	11.2261		65.4313	22.2187
34.885	10.951		65.4313	25.4493
34.885	11.1129		65.4313	28.7542
41.7022	11.0442		65.4313	32.1169
41.7022	11.2035		65.4313	35.591
14.7693	37.8087		65.4313	39.0141
14.7693	38.7152		65.4313	40.4911
14.7693	39.4514		63.2028	43.9642
17.6662	39.969		63.2028	47.9467
17.6662	39.9863		27.053	47.9574
17.6662	40.0413		27.053	45.1435
17.6662	40.1372		27.053	42.5201
21.3233	41.0454		27.053	41.2514
33.1118	41.6852		25.4712	38.9378
31.1609	42.6153		25.4712	36.9137
24.8398	43.6423		25.4712	35.2291
24.8398	44.4105		15.5904	33.5201
19.4059	45.2955		15.5904	32.0351
19.4059	45.5144		15.5904	30.9984
19.4059	45.6385		15.5904	30.2045
21.3137	46.245		25.5696	29.1394
21.3137	46.67		25.5696	28.0401
19.4059	47.0064		25.5696	27.0123
19.4059	47.3788		33.2201	25.832
19.4059	47.5886		33.2201	24.5881
19.406	48.0154		22.094	23.6247
19.406	48.4635		22.094	23.1269
19.406	48.6496		22.094	22.9639
19.4059	49.1555		26.5706	22.5483
19.4059	49.6929		26.5706	22.176
19.4059	49.9286		26.5706	21.9519
18.7616	50.3305		26.5706	21.8337
18.7616	50.8203		27.0802	21.9424
29.1507	51.1333		27.0802	22.0363
26.3673	51.5231		40.675	22.2914
26.3673	52.0712		40.675	22.884
26.3673	52.9168		40.675	23.7725
26.3673	54.046		40.675	24.8011
42.2276	53.5774		44.6807	26.0868
42.2277	51.1759		44.6807	27.7207
42.2277	48.835		44.6807	29.3813
42.2278	46.5076		44.6804	31.2739
42.2278	44.241		44.6804	32.2167
42.2276	42.0123		51.3395	34.1386
42.2276	39.8466		51.3395	36.2161
42.2276	38.7324		52.8335	36.9987
38.2213	36.6827		50.9357	39.325
38.2213	34.7655		50.9357	40.6806
36.7255	32.8415		44.6351	10.537
36.7255	31.186		44.6351	7.61755
[truncated: 156,160 more rows]

## Sheet: Figure 4j-l
Actin meshork angles [°]
2.8 Glu - 30 min			16.7 Glu - 30 min			Fighre 4j please refer Figure 2i source data.
No Y15	Add Y15		No Y15	Add Y15
0	0		90	7.4805
0	0		0.943153	0
0	8.36499		4.00008	0
0	0		0	4.68341
0	7.89513		7.4876	6.34023
0	0		0	0
90	5.19441		23.4667	8.04947
0	19.4712		3.65548	0
4.96511	24.0948		4.28647	5.71059
0	0		14.7414	14.0362
5.28198	0		14.7414	2.28508
0	0		6.05074	0
63.4349	4.10651		11.4789	6.63075
90	0		6.3017	0
12.5101	5.01235		6.72138	7.89513
24.0948	0		13.1747	10.5198
10.5198	35.2644		67.9983	0
0	0		25.3769	13.2627
90	0		7.82125	15.5014
35.2644	0		11.0958	8.04947
15.2144	0		41.8103	45
11.3099	2.44617		21.8014	90
12.4546	0		11.3099	45
26.2524	4.10651		24.0948	2.77707
58.9973	13.9321		25.2394	11.3099
30.4704	13.633		15.5014	17.5484
24.0948	19.4712		0	0
47.9689	0		24.0948	0
0	0		45	5.60042
25.2394	0		0	6.19043
0	29.0171		12.6044	9.46234
19.4712	45		90	0
19.4712	0		35.2644	0
24.0948	0		90	12.6044
14.8062	5.01235		11.3099	0
33.3288	5.60042		2.81557	0
0	0		1.08318	7.07058
90	18.435		9.94079	9.33585
7.89513	31.3501		10.6553	0
90	0		4.34771	90
90	24.0948		6.16249	0
9.73151	0		0	3.74026
0	0		2.54799	90
0	45		0	5.71059
0	0		2.6	35.2644
56.1455	6.37935		0	2.2359
90	40.9659		3.17496	0
68.7574	0		3.57632	90
18.3756	0		0	0
11.7473	0		0	4.90109
62.9829	0		11.2133	45
12.2396	18.542		24.7751	0
0	90		7.07058	0.325659
30.9637	0		7.29624	0
41.8103	0		4.28647	0
90	0		4.0753	19.4712
44.1317	0		4.02467	0
0	0		9.06889	0
90	6.19043		0	90
90	0		4.20487	0
15.5014	19.4712		5.68244	0
90	0		4.11718	0.673185
0	0		0	0
3.65548	19.6857		4.251	2.3516
53.3008	0		0	0
35.2644	0		0	17.5484
0	26.565		0	0
7.89513	45		4.62203	4.20487
0	0		0	4.73102
12.6044	0		0	0
13.2627	35.2644		19.6857	5.60042
0	0		21.4167	4.88327
90	0		0	0
90	0		0	0
90	0		4.90109	10.025
10.5198	9.94912		5.30459	0
39.4941	0		10.3048	0
90	0		5.01235	0
7.66224	0		52.4286	17.5484
0	0		5.71059	0
71.565	19.4712		0	0
8.04947	0		0	0
80.5377	0		0	0
14.0362	2.12836		0	26.565
25.1041	0		7.07058	0
5.79765	0		5.76813	1.65031
54.1623	4.02467		7.12502	0
25.5904	0		0	1.41084
5.60042	0		6.19043	0
6.3017	0		6.05074	1.65031
71.565	13.633		6.37935	2.20096
36.0399	0		13.9321	11.7485
13.633	17.5484		38.1129	2.24097
25.2394	0		0	0
35.2644	35.2644		0	0
12.6044	0		14.3633	4.6183
15.5014	10.5198		32.3115	3.19959
5.76813	0		32.3115	2.10524
40.153	24.0948		8.47873	0
90	26.565		8.98487	2.31866
0	0		16.6016	0
90	0		8.04947	8.12103
10.025	0		8.98487	0
0	0		8.04947	4.90109
0	45		9.33585	0
90	0		0	15.9764
90	45		10.5198	2.37768
9.39055	0		11.3099	10.7434
77.2718	0		0	0
19.9916	0		27.9384	0
16.0319	0		10.025	0
12.4546	90		10.025	0
59.0362	0		11.3099	0
0	18.435		11.3099	0
25.3769	9.73151		36.0399	7.29624
22.0098	0		11.3099	2.87324
12.6044	0		25.8767	0
23.1986	0		45	0
4.39868	90		39.7622	3.32649
24.0948	0		0	2.97999
90	0		13.2627	2.94829
0	0		0	0
6.60865	0		0	0
7.07058	8.87637		0	0
20.3745	24.0948		0	0
0	1.05351		18.435	0
0	0.598071		15.5014	3.37232
0	0.719277		0	30.509
0	1.70812		17.5484	18.3756
90	1.0911		64.7606	0
39.4941	2.01451		17.5484	3.32649
46.2415	1.07009		0	11.3099
14.0362	2.29158		0	25.3769
90	1.14312		19.4712	0
90	1.39564		19.4712	10.1421
0	1.20512		24.0948	3.5153
90	2.578		24.0948	21.0375
0	0		0	0
30.9637	1.38692		90	0
0	2.75058		0	12.5706
19.4712	1.43026		0	19.6857
90	1.87221		8.87637	0
12.2396	3.16768		0	0
5.30459	1.52982		0	8.04947
14.3633	7.32606		35.2644	0
0	1.7293		90	30.2324
17.5484	1.75446		0	0
57.9946	1.82488		0	0
29.0171	1.82488		6.77946	4.04472
36.0399	2.05586		10.3125	65.556
0	0		2.13433	0
90	0		6.02096	0
11.3099	33.5986		1.88014	0
51.6712	3.75624		23.268	5.01235
0	0		7.28152	9.33585
24.0948	1.84472		2.36761	30.807
0	12.0279		22.3801	5.01235
7.89513	0		0	10.5198
8.87637	27.5398		10.008	0
0	51.0306		2.82729	0
0	4.35716		0	13.0885
90	2.00252		3.23507	16.3925
3.2719	0		10.4418	4.46502
0	4.40847		14.9314	13.9321
50.4903	0		13.3424	0
15.9454	2.15068		0	4.68341
24.0948	0		6.20851	0
45	2.22739		9.62408	34.4499
13.2185	0		37.2078	10.1421
4.20487	9.39846		3.10425	26.3878
7.89513	0		3.19959	0
12.6044	5.71059		18.1436	37.875
16.8075	0		6.44966	20.3745
0	0		3.37232	36.6992
13.0885	2.69297		0	5.3741
6.63075	0		26.2211	5.01235
30.9637	0		3.66298	5.01235
0	0		30.4628	0
42.7534	2.54799		9.43021	6.01734
24.938	2.71404		24.7109	0
0	0		7.66224	5.30459
0	2.72635		3.9664	0
0	14.5709		21.0375	0
45	2.58657		4.251	6.05074
17.6261	0		50.8849	5.47124
0	3.61888		0	5.01235
7.4805	2.6754		39.8831	26.3878
69.5607	0		4.02467	29.2059
11.0958	3.36063		12.4382	20.6207
78.0953	3.11338		5.01235	16.6016
8.48906	0		3.99523	33.8545
25.1904	0		14.4264	7.07058
6.63075	0		0	37.9852
11.0958	0		8.36499	5.76813
90	0		38.2324	18.3297
29.1216	10.1465		10.1421	30.509
0	3.01285		13.2627	0
66.0375	2.71404		3.84838	0
82.875	10.1465		0	6.05074
11.0958	3.31535		0	44.6075
20.3745	2.90245		19.3474	12.4546
17.5484	0		13.2627	0
0	0		24.9025	0
63.4349	0		16.6992	26.3878
0	2.9963		28.2205	0
8.04947	0		27.7913	13.9321
41.8103	12.7203		54.2042	0
45	0		4.68341	53.3008
28.2205	9.62408		9.43021	13.633
81.8699	0		10.4757	0
36.4223	6.44966		5.11106	13.9321
15.5014	4.11718		31.2301	0
0	16.4165		47.9019	13.9321
0	6.33054		4.90109	6.91435
0	3.36645		34.466	6.3017
4.38579	0		63.577	0
7.07058	6.69838		0	14.7143
35.2644	32.557		0	0
0	4.08557		47.6974	7.89513
9.33585	37.875		4.90109	6.63075
24.0948	3.36645		0	13.9321
15.5014	7.578		44.7779	13.9321
10.4844	3.32649		16.6992	31.9928
0	3.2719		4.46502	78.5782
53.9292	0		11.4789	0
0	0		39.3274	45
90	16.5581		16.9409	15.7932
90	0		18.0247	81.8699
5.71059	3.36645		11.9695	14.7143
45	14.8998		0	14.3633
0	28.9056		9.43021	0
54.2042	0		0	41.4729
3.78072	3.84838		13.9321	22.5885
0	8.04947		40.3271	7.4805
7.82125	0		31.8061	0
0	0		5.47124	0
21.4167	0		35.0783	0
35.2644	20.8139		10.6553	7.29624
90	35.0553		10.6553	50.1944
21.8014	3.8056		34.7365	15.7932
0	24.7751		49.3987	0
8.13011	3.5153		22.9769	9.33585
17.5484	19.6077		57.0615	7.82125
47.9689	3.99523		57.9946	0
45	0		16.8592	17.3461
19.4712	4.563		27.9235	7.89513
14.3759	5.05117		25.8767	7.89513
28.4721	7.66224		6.05074	9.46234
6.67562	4.90109		6.37935	8.47873
90	5.1732		22.9769	8.87637
0	9.1847		15.3614	8.47873
11.3099	8.01004		0	8.47873
0	0		35.2644	18.435
0	4.20487		6.19043	17.5484
18.435	13.9897		6.05074	8.04947
19.4712	4.34771		29.4962	30.4704
35.2644	14.8511		19.3474	48.1897
0	0		6.19043	27.9384
90	0		11.9695	0
65.9052	5.3741		30.509	8.98487
10.9932	0		39.4941	9.46234
8.87637	4.49231		12.2396	8.87637
15.9764	0		21.5004	8.87637
90	9.69657		13.1747	8.87637
5.71059	4.62203		69.5607	8.87637
0	0		0	35.2644
0	0		14.3633	16.6016
24.0948	4.88327		6.91435	21.4167
90	4.74726		7.29624	29.1216
0	4.62203		0	59.0362
90	28.2205		12.6044	10.5198
0	0		6.19043	9.33585
0	4.73102		0	20.3745
0	9.73151		6.19043	11.0958
0	0		51.3402	12.6044
15.7599	0		6.72138	0
4.69907	0		39.8056	9.73151
0	0		49.6845	68.1986
0	0		34.7365	0
11.3099	0		34.7365	11.3099
0	0		36.6992	10.5198
0	0		62.748	0
0	4.46502		36.6992	65.9052
0	4.88327		45	0
0	5.01235		34.4499	44.1317
20.3745	0		14.0362	0
90	5.47124		0	47.9689
0	4.68341		25.3769	11.0958
0	11.2553		33.3288	0
9.46234	4.88327		33.3288	11.0958
0	73.3008		22.3957	0
19.4712	5.19441		25.3769	11.3099
0	5.11106		6.63075	11.3099
17.5484	52.7526		58.9973	11.3099
0	0		8.04947	60.7941
11.3099	6.19043		37.9852	14.0362
0	0		26.2524	12.6044
24.0948	4.74726		78.5782	75.9638
0	5.01235		22.5885	13.633
11.9767	25.2394		8.98487	0
8.36499	0		22.9898	0
9.43021	11.3099		40.6129	13.633
14.3633	5.47124		27.2256	0
6.91435	0		40.6129	0
7.4805	10.9932		18.2008	70.5288
0	10.6553		67.9983	13.2627
17.3461	0		15.5014	43.4915
19.4712	14.3633		15.7932	17.5484
10.025	20.4104		7.29624	13.2627
11.0958	28.9056		24.0948	0
0	0		8.87637	29.0171
8.04947	5.71059		0	46.6861
0	0		8.04947	19.4712
24.0948	11.3099		25.3769	0
55.5038	5.3741		36.6043	0
6.19043	10.9932		17.3461	15.5014
11.3099	5.68244		18.2008	15.5014
7.32606	23.4541		18.2008	15.5014
15.7932	11.9695		48.1897	32.3115
35.2644	0		8.87637	0
0	0		45	0
0	6.67562		26.2524	17.5484
30.9637	5.3741		10.5198	17.5484
0	34.8952		38.1129	17.5484
5.3741	0		35.2644	0
0	0		20.3745	0
0	0		10.025	0
5.71059	0		9.73151	19.4712
18.0247	0		27.9384	0
16.3096	11.9047		17.3461	24.0948
0	0		57.6885	0
45	0		49.6845	0
43.766	6.37935		48.1897	0
3.59565	27.1191		27.2256	24.0948
43.4915	0		27.2256	24.0948
0	0		0	26.565
0	0		38.6598	0
0	0		29.1216	63.4349
0	12.2396		8.87637	26.565
29.0171	24.938		36.0399	0
0	6.05074		29.1216	45
0	6.67562		0	90
0	0		65.9052	15.5014
4.52021	25.8767		41.8103	0
24.0948	12.4546		10.5198	0
25.2394	6.34023		19.4712	0
0	0		10.5198	0
0	19.4712		0	3.04671
0	0		68.1986	0
0	6.91435		10.025	4.11718
15.5014	0		10.025	7.4805
90	6.37935		33.8545	0
39.42	0		20.3745	0
0	0		20.3745	0
0	0		0	0
6.91435	6.37935		24.0948	0
0	0		11.3099	3.31535
12.6044	0		30.9637	90
0	7.89513		11.3099	0
10.6553	13.0885		10.5198	0
7.07058	35.5377		0	0
15.5014	0		0	1.37174
0	49.6409		30.9637	2.15068
24.0948	0		36.0399	2.28876
0	6.67562		30.9637	0
3.36063	6.67562		11.3099	0
3.61888	6.67562		63.4349	0
0	0		0	0
0	0		44.1317	0
18.435	0		33.8545	4.20487
0	20.4104		14.0362	0
0	15.3614		53.1301	0
9.46234	6.63075		13.2627	0
4.10651	6.63075		33.8545	0
0	6.63075		21.8014	0
0	7.12502		53.1301	4.49231
0	6.91435		33.8545	4.563
0	7.29624		0	4.563
0	7.29624		0	4.39868
15.5014	45		36.0399	0
0	14.7143		36.0399	4.68341
0	0		51.6712	5.05117
0	0		11.3099	11.4789
0	7.07058		63.4349	0
0	15.7932		11.3099	6.37935
0	0		51.6712	0
3.68987	0		13.633	12.6044
36.0399	7.89513		36.0399	6.67562
0	25.3769		11.3099	6.63075
0	25.3769		54.7356	7.4805
0	0		54.7356	0
57.4875	8.04947		54.7356	0
45	30.807		35.2644	0
45	7.4805		60.7941	0
63.4349	67.9983		0	0
0	7.29624		0	0
19.9916	0		15.5014	0
0	50.4903		25.2394	0
0	17.5484		0	8.04947
0	0		0	0
19.4712	15.5014		13.2627	0
35.2644	8.13011		64.7606	0
0	15.7932		43.4915	0
0	0		29.0171	0
25.8767	8.04947		29.0171	8.98487
54.7356	0		64.7606	0
33.8545	25.3769		56.3099	0
0	25.3769		13.2627	0
7.89513	18.2008		29.0171	21.4167
7.89513	17.3461		29.0171	0
8.87637	69.5607		0	0
24.0948	8.04947		13.2627	0
0	9.33585		56.3099	11.3099
5.71059	17.5484		56.3099	0
90	17.5484		29.0171	0
0	0		35.2644	0
0	62.2087		32.3115	13.2627
2.34569	8.13011		0	0
0	8.13011		15.5014	15.5014
2.82729	0		32.3115	15.5014
5.3741	38.6598		53.3008	19.4712
0	30.4704		32.3115	0
8.36499	0		53.3008	0
0	38.6598		53.3008	0
29.2059	18.2008		15.5014	24.0948
12.6044	0		41.8103	0
6.63075	8.98487		0	35.2644
9.33585	8.98487		33.6901	35.2644
8.98487	0		0	0
15.5014	0		17.5484	0
18.9318	0		17.5484	24.0948
60.7941	0		0	2.80693
0	11.0958		35.2644	4.02467
0.454995	9.46234		35.2644	15.5014
0.628384	8.98487		35.2644	0
0.783097	0		0	0
0	0		0	0
0.740193	8.87637		18.435	3.11338
0	8.87637		19.4712	0
0.896566	0		26.565	0
0.926195	0		19.4712	0
1.86194	0		41.8103	0
4.60615	0		19.4712	0
2.14256	9.33585		0	2.18803
0	0		41.8103	0
6.80913	0		26.565	0
3.91256	0		19.4712	0
0	0		41.8103	0
2.24524	57.6885		41.8103	0
1.23654	0		19.4712	3.48902
1.21434	11.0958		19.4712	0
34.3822	9.73151		0	0
4.48166	9.73151		24.0948	0
1.40347	9.73151		0	0
9.85463	20.3745		24.0948	0
4.1664	0		0	0
0	0		24.0948	0
1.59545	0		45	0
2.16925	11.0958		0	0
0	19.4712		63.4349	0
1.53964	24.0948		0	0
4.88319	0		0	0
6.9333	0		35.2644	0
0	0		35.2644	0
1.57533	11.3099		45	0
7.12155	10.5198		45	0
1.61507	10.5198		45	0
4.15761	39.7622		0	0
1.65304	10.025		75.5496	0
0	0		0	0
0	0		0	3.54878
1.68702	0		23.9625	0
10.3797	33.8545		19.4712	0
0	0		10.025	0
4.2568	0		0	0
1.70777	0		35.2644	0
1.82488	11.0958		0	0
62.5252	0		9.94912	0
7.32606	0		3.61888	0
0	11.0958		11.4217	0
6.14669	0		21.8014	0
6.7111	0		9.73151	0
0	11.3099		90	0
1.88326	0		45	0
5.56215	0		35.2644	0
1.88627	0		0	90
1.75925	11.3099		18.435	0
3.23507	11.3099		29.0546	0
19.0705	26.565		0	0
3.76842	0		90	7.07923
1.8592	0		0	5.97625
1.90814	8.47873		0	2.12836
4.22485	13.2627		0	21.0123
2.11526	0		6.8038	0
4.62203	0		12.4382	10.5198
6.23502	60.7941		10.6553	0
25.163	12.6044		47.5498	0
4.26269	13.2627		6.72138	0
2.6106	25.8767		42.876	0
0	0		8.04947	0
9.69657	35.2644		0	0
18.4155	12.6044		36.0399	13.2627
4.34771	60.7941		0	1.62027
29.2438	17.5484		0	3.17496
4.39868	15.5014		90	0
0	0		3.61888	4.68341
4.69519	13.633		90	0
0	13.633		0	10.025
2.83075	0		0	18.435
11.8887	13.2627		45	45
4.85688	0		0	90
0	13.2627		45	90
9.57729	13.2627		90	0
0	13.2627		14.5709	0
16.9204	64.7606		10.3048	0
0	14.0362		28.2303	90
2.24611	0		5.79765	11.3099
21.679	0		47.5498	0
24.0948	0		13.633	1.56035
2.31866	15.5014		21.4167	0
37.8322	15.5014		17.5484	7.4805
6.76286	15.5014		0	90
4.7595	0		11.3099	0
7.60393	0		0	4.04472
2.40908	0		63.4349	15.2551
5.08585	0		90	0
0	0		0	4.90109
0	17.5484		10.025	14.7414
7.07058	0		26.565	7.07058
2.48026	0		0	6.19043
7.10064	0		0	8.87637
0	0		90	0
0	0		0	0
0	35.2644		8.87637	0
8.5945	35.2644		8.47873	1.96672
6.88658	0		0	0
2.6524	35.2644		0	0
2.54799	0		90	4.96511
12.3557	0		90	16.9153
2.4618	0		90	0
30.9077	0		45	15.7187
0	0		22.9898	0
2.65793	0		0	13.9321
10.5982	0		0	21.8014
5.33899	0		19.4712	21.8014
2.94829	0		4.24805	29.0171
12.2396	0		15.9454	35.2644
8.78317	19.4712		4.38579	0
10.5198	0		60.9454	0
9.60904	19.4712		6.05074	0
6.19043	19.4712		0	4.563
22.3453	19.4712		45	0
2.60797	26.565		53.3008	15.5014
5.32167	19.4712		54.7356	0
0	19.4712		24.0948	2.71404
5.79765	41.8103		0	3.43849
0	0		82.875	0
0	0		9.33585	10.1465
2.74188	0		35.2644	21.4167
5.3741	0		35.2644	12.6044
5.43419	0		15.4667	0
0	0		2.9963	0
44.9009	0		4.28647	1.48911
6.07622	0		8.87637	3.01701
0	0		5.71059	0
3.16038	0		18.9318	0
30.7372	0		0	19.4712
9.85872	24.0948		0	24.0948
2.91376	24.0948		24.0948	8.98487
25.6765	24.0948		25.8767	9.46234
9.56431	0		17.5484	11.3099
3.04671	26.565		35.2644	36.8699
13.8527	26.565		0	90
8.43771	0		0	1.54307
5.88097	0		29.0171	2.46871
16.3879	0		64.7606	90
30.0847	35.2644		24.0948	9.73151
2.79029	35.2644		0	8.87637
7.44885	0		0	90
6.20851	0		21.0123	10.5198
6.19043	0		23.1986	34.2118
0	0		7.82125	0
35.2176	0		25.1041	0
5.79024	0		9.33585	49.6845
0	2.84819		47.9689	35.2644
9.62408	1.31938		25.8767	31.5475
21.9792	3.57632		15.5014	41.8685
0	0		0	0
0	0		45	4.73102
9.73149	0		0	0
3.11338	0		43.4915	0
3.23507	35.2644		0	0
3.61888	10.5198		26.565	13.2405
0	3.10425		54.2042	7.66224
17.1969	0		22.8712	0
3.22998	0		13.633	29.4962
0	0		7.89513	13.633
3.74026	10.5198		0	17.5484
23.4541	0		90	26.565
43.2504	0		35.2644	11.9767
6.19043	0		0	25.1041
2.97598	0		35.2644	15.5014
19.3818	0		0	1.19157
3.22998	0		13.8079	2.02362
44.7779	0		0	2.29064
7.1113	1.72306		0	10.5982
12.2396	24.8087		0	0
7.44885	0		0	27.2638
3.22998	0		45	0
15.3614	0		60.4659	3.17496
3.23507	0		0	3.61888
7.05711	0		15.5014	0
3.19959	0		0	12.9946
3.17496	9.46234		0	6.34023
9.60904	0		0	0
38.8335	0		90	0
0	90		0	0
39.42	7.82125		0	29.0171
0	0		0	15.3614
12.1551	0		0	7.82125
24.7109	0		0	51.6712
17.354	0		0	51.6712
7.89513	0		10.2634	0
0	11.3099		26.3878	17.5484
10.3656	0		10.4757	0
0	0		15.3614	0
52.1625	0		25.3769	0
0	0		30.4704	4.20487
3.68562	0		57.6885	4.11718
38.2859	0		0	0
3.99523	0		20.3745	39.4941
0	0		41.8103	19.3474
35.0989	4.251		45	36.6569
34.992	0		15.5014	6.01734
7.28152	2.82729		10.2726	43.4915
13.706	0		16.6016	14.7143
3.5153	0		54.7356	25.1041
65.4222	0		18.9318	7.89513
0	6.05074		0	18.9318
0	0		10.5198	8.87637
0	52.4286		54.7356	24.0948
20.2327	6.01734		12.6044	39.7622
11.4092	0		46.6861	64.7606
3.43849	39.7622		19.4712	32.3115
3.99523	0		0	15.5014
0	4.38579		16.2454	19.4712
5.60042	2.66653		20.5443	0
41.459	0		13.633	0
0	11.3099		23.8323	6.19043
48.1897	25.8767		46.6861	11.2417
6.88931	7.32606		33.6901	15.0203
7.4805	48.0911		34.3822	0
6.9524	33.5079		22.8621	13.9321
4.10651	0		33.8545	35.2644
3.87464	0		45	5.54761
4.38579	0		54.7356	6.34023
3.54878	24.0948		33.0557	0
12.9577	13.2627		9.30504	19.4712
3.66298	0		27.7913	51.6712
41.9872	24.0948		22.5885	0
3.61888	0		56.3099	0
33.7811	8.04947		39.7622	12.4382
48.1897	0		54.7356	32.6267
3.65548	0		45	20.4104
15.3614	2.86239		0	0
0	10.5198		22.3927	18.3969
38.8335	0		74.2068	11.3099
3.54878	0		4.74726	6.67562
3.5153	63.4349		14.7414	0
9.94912	0		9.46234	0
3.68562	0		0	6.63075
10.8499	0		7.52879	34.4499
7.20911	0		90	7.4805
0	0		0	31.9928
43.4915	0		0	45
36.4866	0		90	35.2644
10.8716	0		90	2.88765
8.74617	0		9.14802	0
4.10651	0		8.12103	15.5014
0	0		31.1909	19.361
3.92895	0		3.48902	5.30459
0	0		4.26269	17.5028
38.2859	0		44.7106	3.99523
39.1739	0		12.6044	0
4.20487	8.04947		22.104	26.0541
3.48902	0		13.633	0
3.92895	0		44.1489	20.9809
13.8079	0		39.4941	6.05074
0	0		63.4349	11.3099
49.0105	0		5.79765	35.2644
7.95194	0		36.6569	6.19043
0	22.7365		32.6267	29.7449
17.0553	4.74726		25.2394	53.3008
11.4092	51.6712		22.3957	21.8014
0	0		31.9928	11.3099
58.6888	0		16.6016	0
4.38579	0		42.876	75.9638
20.4393	0		34.4499	0
4.10651	21.8014		9.73151	0
20.5443	9.95748		43.3139	24.0948
12.6044	10.9932		47.9689	63.4349
7.95194	57.4264		25.8767	35.2644
3.9664	0		0	24.8087
15.6089	90		43.4915	7.20911
3.92895	0		56.3099	44.1489
7.89513	3.98438		45	5.1732
0	1.58016		64.7606	11.3099
7.95194	3.34913		26.565	21.8014
42.9222	0		26.565	2.56071
0	0		90	18.1368
0	1.38253		0	22.8621
3.84838	0		58.6236	21.8014
0	0		4.49231	47.9689
45	23.3891		0	3.73051
27.7549	51.232		13.2627	5.01235
0	3.84838		24.0948	0
53.3008	0		0	14.8998
3.99523	0		35.2644	0
4.20487	2.16763		0	25.1041
0	1.9702		0	10.025
7.82125	4.39543		15.5014	0
20.9809	0		90	6.37935
4.0753	0		71.565	90
0	2.18167		14.0362	90
0	13.7087		90	0
0	2.01363		0	35.2644
24.3552	6.50605		0	0
37.7048	2.56071		0	9.33585
4.28647	0		44.7779	2.02362
8.36499	6.19043		45	0
4.10651	2.22739		15.5014	0
10.1421	2.38179		0	3.81408
4.20487	5.30459		0	7.07058
3.92895	7.71805		90	0
10.9932	11.9616		0	7.89513
8.01004	16.9409		90	2.48026
12.0948	37.4869		47.9689	0
47.9689	4.30462		3.07721	7.82125
0	2.82729		90	0
8.52551	0		0	5.3741
17.0553	4.96972		0	7.4805
31.2301	0		19.3321	24.0948
0	47.1211		12.3442	0
22.4799	2.80693		11.4789	0
4.46502	6.19043		6.43949	0
4.38579	6.33054		0	90
18.8675	5.41602		0	9.73151
10.8445	5.97625		4.68341	0
10.3048	2.82729		55.5038	0
8.19218	16.0232		17.5484	0
0	10.8445		8.87637	0
0	47.5027		32.3115	10.6553
4.26269	0		24.0948	6.37935
20.556	2.6524		14.4407	5.60042
4.563	41.8103		41.8103	19.2259
9.94912	0		90	25.8767
22.2748	0		3.8056	20.4104
4.39868	16.8188		26.565	0
0	5.41602		45	18.2008
0	15.1717		90	0
9.39846	5.30459		90	8.98487
29.8326	25.1041		33.6901	15.7932
37.2078	0		0	0
65.9052	3.17496		90	32.3115
8.87637	8.03187		0	41.8103
19.9075	0		15.7932	45
64.0843	0		7.82125	63.4349
39.8831	8.27963		80.5377	35.2644
67.8754	5.34485		90	24.0948
0	12.9577		0	0
5.47124	2.65793		90	24.0948
20.2944	72.0507		0	90
4.39868	6.00074		29.0171	0
18.1436	19.25		0	3.23507
18.542	42.5104		0	0
5.60042	5.97625		41.8103	0
0	6.3017		5.19441	3.36063
35.0783	8.5945		6.91435	0
8.74617	3.06401		13.2185	0
5.11106	0		2.97999	0
9.43021	7.59463		41.8103	10.5198
85.2364	6.33054		45	0
0	0		0	0
18.8675	10.3656		0	3.78072
37.8482	11.3099		0	4.0753
11.0958	11.7627		33.3288	0
48.1458	3.03383		45	0
16.3925	2.84469		15.5014	45
0	36.3239		0	45
14.0362	0		8.87637	1.0945
4.74726	2.88405		5.66085	0
10.9932	3.19959		2.59193	0
0	3.67807		14.0362	0
0	27.9384		63.4349	0
0	7.20911		90	0
13.8079	52.2936		29.1216	0
9.73151	3.23507		10.5198	0
27.7549	3.36645		6.009	0
4.74726	12.2396		12.6044	0
33.0557	0		28.0725	0
10.6553	7.12502		16.3879	0
9.94912	3.06401		57.4264	6.91435
4.38579	70.173		33.8545	35.2644
65.556	35.0553		33.6901	0
0	8.52551		32.3115	8.87637
0	5.97625		45	11.0958
0	25.8767		9.83415	0
9.30504	3.2719		25.1041	0
28.9056	0		39.42	0
4.49231	3.07721		64.7606	0
44.7779	6.3017		0	0
0	3.2719		0	1.84377
0	24.6822		90	3.67807
4.73102	3.32649		0	13.633
44.7106	2.97999		44.1317	24.0948
5.11106	3.36063		38.1129	17.5484
0	0		19.4712	8.47873
51.8442	7.12502		33.3288	0
4.73102	14.6541		33.8545	0
62.734	10.5995		10.5198	0
0	0		26.565	4.68341
4.52021	7.07058		90	13.633
5.28198	3.68562		19.3474	0
33.528	17.0742		13.633	25.8767
0	3.41403		0	0
38.9424	0		90	17.5484
0	32.7352		90	0
0	3.99523		0	0
9.73151	35.0553		0	0
5.47124	6.69838		26.565	0
16.0319	0		63.4349	0
21.4167	32.9366		19.4712	0
16.621	10.9374		13.2627	0.515862
4.73102	0		26.565	0
0	14.3633		0	0
0	10.8445		35.2644	0
9.39846	3.9664		26.7422	0
15.0203	7.59463		15.5014	0
0	21.5681		28.6105	0
18.542	3.61888		90	14.7143
10.1421	3.74026		0	0
16.3925	7.66224		90	0
0	14.7143		20.4393	0
4.90109	7.59463		8.87637	0
0	0		0	0
5.05117	3.84838		90	35.2644
0	7.29624		24.0948	0
5.30459	15.3614		0	0
10.1421	3.68562		90	0
5.30459	0		0	0
10.6553	0		0	0
0	12.0649		0	90
0	57.5988		10.3095	90
15.5013	7.59463		45	0
9.94912	8.646		18.435	0
21.2318	7.66224		9.33585	0
24.938	0		0	5.76813
16.0319	0		35.2644	45
21.8014	11.2855		45	0
5.3741	11.4853		25.8767	1.12082
0	45.9796		15.1658	0
0	0		17.3223	1.9988
6.05074	0		49.6409	2.24097
39.7622	8.17133		21.4167	0
72.4516	3.84838		24.0948	2.82729
28.4721	3.46978		90	2.86239
5.11106	18.7083		0	3.48902
65.556	4.10651		54.7356	0
5.11106	3.99523		0	9.43021
0	0		0	4.73102
0	16.9153		0	0
5.01235	51.8442		0	5.19441
9.43021	19.9831		45	0
0	12.0948		0	0
35.0783	7.29624		72.2845	6.34023
5.01235	25.2144		42.876	0
0	78.6901		56.3099	0
5.54761	11.2855		21.4167	0
4.90109	20.1838		90	0
10.8445	8.17133		17.5484	7.82125
81.0699	0		9.33585	0
0	8.04947		90	9.33585
5.01235	27.2256		0	0
0	30.9741		90	0
39.7622	3.66298		0	0
10.8445	4.74726		90	24.0948
25.1904	26.4858		0	0
11.3099	48.1458		0	0
10.1421	4.88327		12.6044	0
0	0		17.5484	0
6.05074	3.99523		0	0
23.8323	12.8486		0	0
32.6267	0		0	12.6044
26.9157	4.34771		6.91435	0
15.7599	7.89513		0	0
36.0399	8.19218		0	14.3633
5.47124	20.8139		4.90109	1.84377
10.1421	15.5648		90	90
12.4546	4.20487		90	0
5.3741	3.78072		33.8545	0
5.47124	3.87464		90	0
5.47124	9.1847		0	13.633
12.4546	50.5382		0	0
52.4286	4.563		28.9056	32.3115
5.68244	0		0	24.0948
39.4941	69.4526		30.9637	0
19.2259	9.73151		6.19043	0
10.2634	0		19.4712	90
20.556	12.4546		0	13.9321
0	4.20487		36.6043	0
6.01734	12.9946		0	45
37.9852	0		0	24.0948
30.1668	4.73102		0	63.4349
36.6569	4.251		32.3115	25.2394
0	19.9831		0	0
30.1668	4.49231		35.2644	35.0783
0	5.01235		0	6.72138
5.54761	13.9897		0	0
6.01734	4.46502		23.4541	0
28.9056	8.74617		43.3139	35.2644
72.5536	8.19218		1.94632	0
16.621	4.90109		7.92868	45
5.60042	8.45561		0	45
18.542	0		6.33589	9.73151
5.54761	12.9577		0	6.67562
5.71059	4.52021		0	0
5.3741	4.251		0	15.5014
17.6406	0		10.5869	0
21.8014	49.4894		4.11718	0
0	4.52021		27.2256	17.5484
0	0		30.4704	5.54761
6.34023	16.6992		60.7941	0
5.79765	0		0	59.0362
0	12.4382		37.5322	90
11.9047	13.8079		0	0
5.28198	50.4903		90	0
75.9638	4.11718		0	3.07721
23.8323	14.4264		78.6901	0
12.4546	5.11106		0	35.2644
10.6553	8.7208		24.0948	0
12.6044	4.04472		5.71059	0
16.9409	11.3099		0	45
74.3839	15.2551		0	45
5.71059	16.621		0	0
5.54761	14.7414		0	0
5.54761	4.26269		0	0
48.0911	9.43021		90	0
5.71059	31.7458		90	0
19.2259	9.43021		0	6.91435
25.0873	18.3756		0	0
13.9321	4.38579		29.0546	5.79765
5.54761	0		18.0247	40.9489
63.577	4.69907		45	47.9689
5.54761	16.3925		90	0
5.54761	0		35.2644	15.3614
12.2396	9.43021		9.33585	29.4962
30.3364	47.5027		45	5.11106
6.01734	18.9318		29.1216	0
51.3265	70.5288		0	90
0	4.38579		45	0
0	8.7208		6.67562	0
13.633	5.11106		48.1897	2.75129
0	0		0	7.74494
6.67562	52.4286		45	5.3741
0	33.8545		16.3879	12.6044
6.19043	13.2627		3.67424	36.6043
35.2644	26.4512		0	11.0958
45	9.94912		4.04472	32.3115
10.4757	60.7941		2.12836	0
0	26.1183		4.64857	26.565
14.3633	9.30504		2.57868	0
20.4104	4.46502		2.87324	0
22.3957	4.34771		2.97598	0
0	35.0783		2.94829	3.9664
6.19043	5.01235		3.37232	90
11.9047	4.73102		6.07622	12.6044
83.6598	5.1732		14.197	4.727
19.4712	56.1455		3.81408	0
36.6569	18.3756		23.2071	10.025
6.63075	5.01235		0	0
17.6406	0		8.01004	0
5.68244	14.7414		13.3424	0
0	5.71059		81.9505	0
20.556	16.8592		53.1301	35.2644
21.5004	11.0958		13.4646	26.565
27.1191	24.3552		14.3759	0
23.4541	9.43021		4.68341	21.4167
19.4712	12.4546		5.01235	0
7.12502	5.19441		4.74726	2.71404
13.9321	30.3364		23.4541	0
6.37935	9.73151		19.3474	2.79029
74.3839	59.7537		0	9.94912
0	10.5198		6.34023	5.71059
26.3878	16.0319		12.2396	8.13011
0	4.69907		25.0873	6.67562
44.6075	16.0319		17.6406	7.89513
26.3878	4.74726		7.12502	7.82125
6.3017	28.9056		53.3008	0
0	4.46502		0	0
6.19043	14.7414		0	7.07058
0	0		6.63075	0
27.7096	10.6553		0	0
21.0123	5.54761		0	0
6.05074	63.577		20.3745	0
6.05074	11.4789		0	0
23.1986	18.3297		0	13.633
45.8186	5.30459		0	0
8.13011	5.01235		16.6016	0
6.05074	5.71059		8.04947	64.7606
6.05074	26.7972		8.04947	0
50.2059	10.1421		21.8014	19.4712
8.47873	17.5484		0	0
62.0616	41.1859		0	24.0948
72.2845	5.60042		9.73151	0
0	10.1421		30.9637	24.0948
68.4319	10.1421		11.0958	0
0	47.5498		11.3099	15.5014
0	4.74726		12.6044	11.3099
6.34023	22.8621		25.8767	0
0	5.28198		25.8767	0
7.82125	0		45	0
79.975	32.6267		32.3115	0
0	9.73151		15.5014	2.24568
7.12502	4.74726		0	15.5014
12.2396	10.025		29.0171	1.79515
0	16.0319		75.9638	0
21.5004	16.621		15.5014	0
34.7365	40.9659		56.3099	9.73151
6.63075	0		35.2644	0
22.9898	60.9454		0	12.6044
0	10.9932		45	0
0	12.6044		90	9.73151
0	0		0	0
0	10.2634		0	0
0	12.5288		0	0
0	18.0247		24.0948	15.5014
6.63075	9.43021		90	8.98487
28.7862	9.43021		90	9.73151
26.3878	5.71059		15.3614	45
13.9321	5.30459		6.19043	0
6.37935	10.2634		24.0948	1.98564
50.1944	31.9928		0	0
13.1747	25.8767		0	3.10425
65.7392	0		0	2.82729
65.7392	16.2454		54.3648	6.01734
8.98487	11.4789		0	7.07058
19.9916	0		90	0
0	4.74726		35.2644	0
19.9916	10.8445		16.6016	7.07058
69.4439	10.8445		18.2008	35.0783
45	0		0	0
20.4104	0		0	0
15.7932	0		24.0948	0
7.82125	11.4217		45	0
33.6901	0		90	0
45.8186	31.9928		90	0
0	0		0	0
0	6.34023		90	0
0	22.8621		26.565	0
7.07058	13.2627		21.4167	0
0	0		30.9637	0
6.67562	0		0	0
0	5.71059		35.2644	0
0	39.1364		29.4962	0
29.4962	22.104		7.07058	0
0	6.01734		0	90
6.67562	52.7526		63.4349	11.0958
72.2845	0		45	3.06401
7.07058	5.11106		0	0
0	27.7913		6.67562	0
13.9321	11.0958		39.3274	0
7.89513	0		45	0
31.9928	16.621		36.0399	6.67562
44.6075	0		27.2256	0
0	15.7599		35.2644	35.2644
6.67562	0		13.9321	90
7.4805	31.8061		0	0
22.9898	54.7356		26.565	90
6.63075	11.9047		3.43849	0
65.6887	7.07058		0	0
35.2644	76.0473		36.6992	0
14.3633	16.9409		50.1944	0
7.07058	0		13.9321	0
21.5004	6.67562		35.2644	45
0	31.8061		0	0
21.5004	18.0247		0	1.54813
22.5885	23.8323		2.72326	0
14.3633	5.47124		10.9932	0
7.4805	0		5.11106	0
6.63075	10.6553		0	29.916
15.7932	5.76813		6.37935	0
7.29624	35.2644		38.6598	0
53.3008	30.509		17.5484	18.2008
7.07058	12.2396		0	15.5014
0	19.4712		30.1668	0
0	6.37935		35.2644	37.9852
0	5.54761		39.7622	47.9689
15.5014	20.556		0	6.91435
71.565	44.7106		63.4349	0
14.7143	0		45	0
14.7143	44.6075		12.2396	15.0203
7.82125	11.9695		39.7622	0
7.07058	12.2396		30.9637	0
7.07058	11.3099		0	12.4546
56.3099	6.3017		90	26.2524
22.3957	11.4789		54.7356	29.1216
14.7143	6.63075		47.9689	36.0399
90	0		0	0
16.6016	6.05074		0	0
25.8767	19.3474		90	0
33.3288	0		0	0
14.3633	7.07058		0	36.6866
50.1944	13.0885		0	0
0	41.8685		0	27.7096
66.8014	11.4217		23.6788	24.8087
11.0958	13.1747		0	45.8186
0	6.05074		24.0948	0
8.04947	13.0885		54.7356	3.46978
7.4805	17.6406		90	6.05074
8.04947	12.4546		0	37.8482
25.3769	0		0	0
57.6885	19.3474		90	36.0399
15.9454	6.05074		0	36.6992
22.9898	0		14.4264	0
15.3614	11.4789		6.19043	38.6598
7.4805	12.4546		9.46234	9.73151
0	0		0	21.8014
0	0		0	11.0958
67.9983	12.2396		45	0
8.47873	37.5322		9.33585	0
25.1041	7.89513		22.5885	0
7.29624	50.2059		9.33585	35.2644
7.29624	0		43.3139	0
25.1041	13.9321		24.0948	13.633
8.47873	12.2396		0	35.2644
24.0948	13.1747		0	13.633
37.9852	6.37935		0	0
37.9852	6.72138		0	1.78202
18.435	69.4439		0	67.5931
8.47873	19.9916		0	13.0885
24.0948	51.0576		0	12.6044
18.9318	5.76813		46.2942	24.0948
0	0		54.7356	0
0	11.9047		5.47124	29.4962
8.13011	38.3288		45	0
7.82125	23.4541		1.40221	0
16.6016	11.9695		2.28328	0
0	0		5.1732	0
7.89513	13.1747		14.3633	68.1986
7.89513	12.5288		7.29624	0
18.2008	57.9946		0	55.3035
38.6598	6.01734		10.025	15.9454
48.1897	0		70.5288	0
7.89513	62.734		90	0
8.98487	18.3297		54.2042	0
16.6016	29.1216		90	0
7.89513	0		90	0
7.89513	0		0	0
69.5607	0		31.8061	0
9.46234	15.5014		11.0958	0
8.98487	7.07058		35.2644	90
58.9973	45.8186		18.9318	0
7.89513	0		65.9052	35.2644
59.0362	7.29624		29.0171	3.9664
0	12.6044		11.0958	27.1191
18.2008	6.05074		44.1317	16.8592
16.6016	0		54.7356	0
0	0		0	10.6553
0	15.5014		5.28198	0
0	39.42		90	42.876
25.1041	62.748		32.3645	10.025
8.87637	15.3614		6.6958	46.6861
18.9318	81.8699		19.4712	41.8103
25.1041	27.7096		0	0
15.7932	0		36.6992	0
54.2042	31.8061		0	0
8.87637	32.3115		13.633	0
26.2524	12.4546		24.0948	1.98918
62.2087	5.76813		0	28.2205
26.2524	6.67562		38.1129	24.8087
0	6.19043		20.3745	67.9983
9.33585	6.72138		70.5288	13.9321
90	39.4941		63.4349	26.565
0	34.7365		7.52879	18.9157
43.3139	6.63075		8.04947	5.28198
0	12.2396		7.29624	13.9321
45	6.91435		54.7356	0
50.4903	0		18.435	0
29.1216	6.63075		90	0
0	21.5004		57.6885	0
29.1216	15.3614		41.8103	0
18.435	40.6129		58.9973	0
90	51.0576		63.4349	45
8.87637	17.3461		0	0
8.87637	26.3878		75.9638	0
8.47873	44.6075		15.5648	0
9.33585	26.3878		36.6043	0
17.5484	6.37935		53.3008	0
17.5484	13.2627		32.3115	0
0	13.0885		90	0
0	22.5885		24.0948	0
8.87637	0		9.07208	0
0	0		0	0
11.0958	0		39.0862	10.025
68.1986	0		3.54204	0
30.4704	0		22.4799	24.0948
9.73151	13.0885		39.7622	0
27.9384	53.3008		0	0
21.8014	7.82125		43.1384	0
48.1897	0		70.6404	0
27.2256	7.29624		33.528	0
17.5484	71.565		19.2259	0
0	7.29624		17.6406	0
0	38.1129		12.2396	90
0	20.4104		35.2644	0
74.2068	6.67562		21.5004	0
8.98487	7.07058		62.2087	0
9.46234	46.6861		36.6043	13.0885
0	6.67562		20.3745	36.8699
0	6.67562		9.33585	26.565
0	7.07058		0	45
36.6043	13.633		63.4349	0
18.2008	0		12.6044	5.76813
18.2008	27.1191		39.7622	0
8.87637	7.89513		13.2627	41.8103
8.87637	15.3614		15.5014	23.0642
21.4167	21.5004		0	3.84838
8.87637	44.6075		41.8103	10.025
21.4167	65.6887		24.0948	8.92412
8.87637	6.63075		35.2644	0
8.87637	13.9321		3.74821	0
18.9318	0		10.5198	12.2396
50.4903	0		31.8061	0
21.4167	8.04947		6.19043	0
43.3139	15.9454		0	45
8.87637	49.6409		17.3461	0
18.9318	11.9047		36.0399	3.06401
21.4167	0		0	3.78072
45	7.4805		60.7941	36.6992
35.2644	65.6887		12.6044	11.0958
18.9318	0		33.6901	0
10.5198	58.7803		24.0948	0
29.1216	8.98487		90	0
18.9318	21.5004		71.565	0
30.9637	28.7862		0	0
0	20.556		68.1986	3.56936
0	74.3839		32.3115	32.3115
0	0		27.2256	0
9.33585	25.3769		11.3099	0
20.3745	6.91435		63.4349	0
0	22.9898		70.5288	0
10.025	39.42		63.4349	0
44.1317	54.2042		0	0
20.3745	56.3099		66.8014	0
0	45		9.33585	31.8061
20.3745	7.29624		64.7606	0
10.025	15.5014		6.34023	45
0	7.82125		90	0
9.73151	15.7932		48.1458	0
20.3745	14.7143		63.4349	0
20.3745	24.0948		24.8087	46.6861
10.025	0		36.6569	0
0	21.0123		43.1384	73.3008
20.3745	49.6409		66.8014	90
9.73151	24.0948		21.4167	45
30.4704	7.07058		13.2627	0
21.8014	0		25.2394	90
57.6885	0		35.2644	63.4349
30.4704	15.5014		0	18.9318
10.025	0		53.3008	18.1733
29.1216	0		1.10464	14.4264
21.8014	24.0948		1.71384	26.3878
0	15.7932		3.50537	0
68.1986	38.1129		1.92864	35.2644
20.3745	29.1216		13.046	27.2256
0	14.3633		22.6321	38.6598
0	14.3633		26.8378	24.0948
24.0948	42.876		44.3096	3.9664
30.9637	8.87637		6.21767	75.9638
51.6712	40.6129		26.3342	36.6804
30.9637	14.3633		0	0
24.0948	22.9898		4.10651	14.4487
30.9637	25.3769		4.46502	0
24.0948	40.6129		17.4464	5.41602
19.4712	22.5885		4.46502	22.5496
0	38.3288		14.4264	0
0	0		54.7356	0
0	63.4349		0	0
10.5198	0		48.5271	5.81251
30.9637	16.6016		8.13011	45
13.633	40.6129		7.07058	10.9932
43.3139	7.89513		32.6267	0
30.9637	7.89513		29.2059	0
11.3099	7.4805		41.4729	90
15.5014	0		28.4721	45
21.4167	67.9983		6.63075	0
11.3099	15.9454		0	0
0	7.4805		25.3769	0
24.0948	17.3461		39.7622	7.29624
10.025	44.4382		18.9318	0
21.8014	8.04947		8.98487	0
10.025	74.0546		38.6598	26.565
60.7941	7.89513		33.8545	2.96399
10.025	0		30.9637	12.9577
21.8014	24.0948		44.1317	29.0171
35.2644	7.29624		0	0
10.025	8.47873		21.8014	51.6712
21.8014	9.33585		12.6044	90
21.8014	26.2524		25.8767	0
33.8545	0		0	90
21.8014	32.3115		46.6861	56.3099
25.8767	17.5484		53.3008	0
53.1301	17.5484		32.3115	0
21.8014	7.29624		64.7606	17.1027
47.9689	15.5014		41.8103	0
33.8545	0		45	2.7224
21.8014	25.1041		35.2644	0.752775
11.0958	76.7373		35.2644	0.647705
68.1986	62.2087		35.2644	0
90	17.5484		0	0
0	8.47873		45	0
60.7941	18.2008		0	1.39564
0	0		18.9318	0
11.3099	8.13011		0	3.75624
0	0		54.7356	0
45	8.98487		29.0171	1.92955
39.7622	25.3769		71.565	0
13.633	55.5038		1.04717	0
26.565	36.6043		0	8.09398
45	27.2256		0	0
36.0399	8.04947		2.12698	0
13.633	26.565		2.27417	0
24.0948	8.98487		0	0
36.0399	8.98487		6.91435	0
13.633	18.2008		15.7599	0
11.3099	0		18.3297	16.0319
54.7356	16.6016		0	0
70.5288	8.98487		8.47873	0
24.0948	8.04947		16.6016	0
0	27.2256		18.9318	0
13.633	42.876		25.2394	0
63.4349	41.8103		11.3099	25.1041
63.4349	0		0	0
0	21.4167		26.565	0
0	10.5198		45	0
0	0		63.4349	0
0	8.47873		43.8763	0
13.2627	62.2087		7.29624	0
25.8767	8.87637		27.9384	0
43.4915	25.1041		53.3008	0
0	34.4499		45	13.633
25.8767	8.87637		90	24.0948
60.7941	35.2644		0	0
17.5484	9.46234		17.0553	0
13.2627	9.33585		68.4319	0.620866
12.6044	8.47873		35.2644	1.17403
12.6044	9.33585		43.1384	1.3969
25.8767	29.1216		18.435	2.78284
60.7941	26.2524		63.4349	1.61301
75.9638	26.2524		63.4349	1.73652
13.2627	26.2524		39.7622	1.85435
12.6044	18.9318		8.04947	0
60.7941	30.4704		78.6901	2.6106
43.4915	17.3461		17.5484	3.54878
25.8767	8.04947		81.8699	3.10425
14.0362	21.8014		25.1041	0
25.2394	20.3745		30.9637	0
25.2394	9.73151		41.8103	0
25.2394	0		63.4349	4.73102
25.2394	17.3461		81.8699	0
25.2394	17.3461		7.89513	4.38579
25.2394	0		0	0
0	0		51.6712	0
32.3115	12.6044		0	0
15.5014	60.5038		78.6901	0
25.2394	0		0	0
64.7606	0		29.1216	7.12502
0	9.46234		0	6.63075
0	9.73151		90	10.5198
13.633	8.98487		90	0
0	27.2256		68.1986	0
13.633	74.2068		32.6267	11.3099
13.633	0		0	19.4712
0	11.0958		90	35.2644
0	8.98487		64.7606	0
63.4349	15.9454		90	0
0	9.46234		0	0
70.5288	8.87637		29.0171	0
70.5288	21.4167		90	0
70.5288	18.9318		44.8575	35.2644
13.2627	36.6043		73.2764	0
46.6861	20.3745		17.5484	0
29.0171	0		11.3099	0
13.2627	8.87637		45	18.2008
13.2627	0		54.7356	0
17.5484	54.2042		0	12.6044
13.2627	21.4167		90	90
13.2627	43.3139		90	0
46.6861	41.8103		14.9314	3.21467
17.5484	0		65.6887	0
13.2627	21.4167		8.47873	9.46234
29.0171	30.9637		18.435	0
29.0171	0		81.0699	0
33.6901	0		0	2.41549
0	8.87637		0.481733	45
29.0171	19.4712		0	0
29.0171	0		0.922597	0
29.0171	0		2.12357	0.704989
33.6901	9.73151		8.10973	0
46.6861	43.3139		1.30071	0
29.0171	41.8103		0	0
29.0171	0		3.43849	8.04947
29.0171	18.9318		1.62859	0
0	18.435		5.63339	13.633
0	9.33585		0	0
0	76.7373		1.98564	11.9047
0	0		0	47.9689
75.9638	18.435		22.6647	0
33.6901	0		0	6.63075
0	33.8545		3.2719	0
0	21.8014		3.11338	0
0	9.73151		0	0
0	20.3745		0	0
35.2644	9.73151		36.0399	0
15.5014	9.73151		8.01004	0
0	21.8014		9.43021	0
15.5014	0		19.1208	0
15.5014	9.73151		13.9897	29.2059
15.5014	0		0	31.5475
15.5014	0		3.37232	21.2318
15.5014	0		3.61888	38.3288
53.3008	38.6598		3.78072	21.8014
15.5014	33.8545		3.78072	15.5014
71.565	27.9384		3.56936	26.565
0	10.025		3.61888	0
15.5014	27.9384		4.251	0
15.5014	47.9689		0	45
18.435	63.4349		3.75624	6.01734
15.5014	30.9637		12.5706	4.88319
15.5014	10.025		8.10973	6.01734
15.5014	10.025		4.38579	0
15.5014	44.1317		8.646	10.025
53.3008	11.0958		0	13.2627
15.5014	9.73151		7.07058	0
0	30.4704		27.2256	90
0	44.1317		4.74726	8.52551
90	0		17.5484	0
15.5014	9.73151		35.0783	29.4962
56.3099	12.6044		0	0
33.6901	12.6044		5.11106	90
0	11.0958		4.88327	0
0	0		5.11106	0
0	0		9.06889	24.0948
0	41.8103		4.49231	0
0	36.0399		5.60042	45
0	41.8103		18.9318	45
17.5484	30.9637		15.7599	0
17.5484	41.8103		4.74726	0
0	26.565		5.71059	90
17.5484	30.9637		4.73102	18.435
64.7606	10.5198		34.8582	35.2644
0	11.3099		11.0958	3.47942
19.4712	0		4.90109	8.47873
64.7606	10.5198		0	60.7941
0	0		6.01734	6.05074
0	30.9637		0	14.3633
0	18.435		16.9409	0
35.2644	65.9052		11.3099	17.3461
35.2644	11.3099		22.5885	0
35.2644	0		12.4546	0
35.2644	10.5198		5.47124	0
35.2644	10.5198		21.8014	0
45	21.4167		0	0
45	11.3099		0	0
0	21.4167		23.4541	0
0	21.4167		25.5904	0
18.435	10.5198		34.4499	15.5014
0	10.025		5.71059	0
18.435	47.9689		0	2.2359
0	33.8545		12.2396	4.06245
19.4712	21.8014		50.1944	0
26.565	33.8545		72.5536	0
19.4712	47.9689		6.67562	2.52553
19.4712	0		0	9.33585
19.4712	44.1317		13.9321	5.47124
41.8103	10.025		26.3878	0
41.8103	21.8014		69.4439	0
19.4712	33.8545		6.67562	0
41.8103	33.8545		6.05074	0
19.4712	29.0171		37.9852	0
19.4712	33.8545		6.19043	0
0	21.8014		7.07058	17.5484
0	21.8014		0	0
0	33.8545		7.4805	0
0	33.8545		0	0
24.0948	25.8767		8.04947	0
45	47.9689		0	0
24.0948	21.8014		0	0.923657
24.0948	33.8545		42.876	0
45	14.0362		33.3288	0
45	33.8545		22.9898	1.29604
45	12.6044		17.3461	0
0	6.72138		7.29624	0
0	14.0362		7.4805	0
0	11.0958		0	13.633
0	11.0958		0	0
0	33.8545		8.47873	0
0	11.0958		17.3461	0
24.0948	0		18.2008	0
54.7356	11.3099		17.5484	45
24.0948	24.0948		34.4499	0
24.0948	0		17.5484	0
24.0948	63.4349		17.5484	0
24.0948	24.0948		69.5607	0
26.565	24.0948		18.9318	0
0	24.0948		0	8.53078
0	11.3099		10.5198	90
26.565	0		9.33585	3.9664
63.4349	13.633		0	3.32649
0	11.3099		11.0958	12.9577
0	24.0948		68.1986	0
26.565	11.3099		10.5198	4.90109
0	0		0	7.07058
0	13.633		0	7.07058
0	39.7622		11.3099	27.2256
0	11.3099		30.9637	9.73151
0	36.0399		65.9052	11.3099
0	51.6712		53.1301	24.0948
0	11.3099		44.1317	0
0	25.2394		53.1301	54.7356
35.2644	36.0399		35.2644	0
35.2644	0		11.0958	0
35.2644	11.3099		11.0958	17.3461
35.2644	24.0948		36.0399	45
35.2644	36.0399		24.0948	0
35.2644	53.3008		0	0
35.2644	26.565		24.0948	0
35.2644	24.0948		78.6901	0
35.2644	11.3099		0	0
0	0		12.6044	0
45	51.6712		39.7622	5.11106
0	78.6901		0	24.0948
0	25.2394		15.5014	0
0	12.6044		13.633	45
0	0		15.5014	26.565
0	0		12.6044	0
0	60.7941		25.8767	6.63075
90	0		32.3115	0
90	60.7941		45	0
0	13.2627		15.5014	6.05074
0	12.6044		15.5014	15.5014
0	0		0	0
35.2644	0		15.5014	0
0	13.2627		15.5014	14.7143
24.0948	13.2627		53.3008	0
0	63.4349		15.5014	2.94829
0	14.0362		0	0
0	25.8767		35.2644	0
6.19043	13.2627		35.2644	0
10.5198	60.7941		26.565	2.48026
17.5484	60.7941		19.4712	9.94912
6.67562	60.7941		41.8103	5.3741
2.51092	25.8767		19.4712	0
5.54761	12.6044		41.8103	24.0948
5.79765	43.4915		24.0948	0
35.2644	25.8767		45	45
22.9769	12.6044		0	0
0	12.6044		24.0948	0
2.93185	60.7941		0	26.565
1.6187	25.2394		0	0
1.75446	25.2394		54.7356	45
0	39.7622		45	20.8139
0	45		24.0948	11.119
3.84838	25.2394		45	14.0362
0	25.2394		0	0
4.90109	39.7622		24.0948	10.5198
5.30459	45		0	0
0	25.2394		35.2644	0
11.3099	15.5014		45	45
0	0		45	0
0	13.633		0	45
0	13.633		0	7.29624
0	13.633		45	18.435
13.633	70.5288		0	0
0	13.633		0	0
13.2627	53.3008		0	0
0	26.565		35.2644	41.8103
0	0		0	0
0	13.633		74.3839	0
0	13.633		74.0546	0
0	63.4349		26.565	0
0	70.5288		35.2644	0
8.04947	13.633		0	5.11106
17.5484	13.633		90	0
90	32.3115		90	0
0	13.633		0	0
45	13.633		0	90
0	13.633		54.7356	0
3.27716	17.5484		90	0
4.38579	0		38.8335	0
0	29.0171		20.9809	0
0	43.4915		4.11718	0
13.633	29.0171		32.6267	0
0	29.0171		0	6.01734
0	0		10.1421	0
1.44564	0		0	0
1.81132	43.4915		31.2301	38.6598
1.65836	13.2627		6.67562	50.4903
0	13.2627		14.7143	11.0958
0	0		0	0
2.15068	33.6901		26.2524	0
3.10425	29.0171		34.4499	31.9928
2.3281	0		9.73151	71.565
5.11106	46.6861		0	0
3.17496	0		12.6044	6.63075
3.10425	43.4915		35.2644	0
3.23507	29.0171		19.4712	0
3.36645	0		24.0948	0
8.74617	29.0171		35.2644	15.7932
0	0		0	45
5.54761	29.0171		90	0
6.19043	29.0171		0	41.8103
7.12502	29.0171		0	0
0	0		0	0
9.46234	33.6901		0	7.29624
0	70.5288		0	6.72138
0	0		21.8014	13.2769
0	56.3099		41.8103	3.07721
0	0		45	21.0123
0	75.9638		90	13.633
11.0958	45		90	13.9321
13.2627	53.3008		90	44.1317
35.2644	15.5014		11.3099	24.0948
90	15.5014		36.0399	0
0	15.5014		12.6044	21.4167
45	0		0	0
15.7932	15.5014		0	5.79765
45	15.5014		90	25.8767
45	10.5198		13.9321	0
0	15.5014		27.9384	90
90	29.0171		21.4167	5.11106
4.11718	15.5014		53.3008	0
0	15.5014		0	25.2394
90	53.3008		0	13.633
35.2644	15.5014		90	0
54.2042	15.5014		90	0
0	15.5014		90	33.3288
38.6598	15.5014		90	35.2644
33.8545	0		90	19.4712
90	32.3115		0	0
0	32.3115		35.2644	35.2644
3.75624	15.5014		0	8.87637
0	15.5014		90	29.1216
16.6894	14.0362		76.0473	25.8767
35.2644	0		90	0
18.1436	32.3115		90	0
0	15.5014		36.6804	9.43021
90	0		40.3155	7.07058
3.99523	17.5484		7.59463	0
0	0		59.5013	6.3017
9.33585	33.6901		65.8421	21.8014
0	0		26.4512	24.0948
10.5198	0		47.6974	27.9235
90	0		10.4757	4.46502
3.08401	17.5484		30.9637	0
1.99998	0		21.5004	41.8103
6.3017	90		27.9235	26.3878
0	0		15.5014	0
0	0		40.3155	45
15.3614	17.5484		40.6129	0
0	0		32.6267	42.5875
2.59057	0		7.82125	17.5484
9.26692	0		15.9454	26.565
3.74026	17.5484		71.565	0
0	0		9.73151	0
9.33585	33.6901		59.0362	0
11.3099	17.5484		90	0
0	64.7606		11.3099	0
0	64.7606		75.9638	0
0	17.5484		32.3115	0
0	17.5484		17.5484	0
0	17.5484		26.565	12.6044
45	35.2644		35.2644	0
0	35.2644		0	46.6683
0	35.2644		90	35.2644
0	35.2644		90	56.1455
0	0		22.0098	47.9689
0	0		31.7458	13.9321
0	18.435		39.42	0
10.5198	0		90	0
24.0948	0		56.3099	90
0	18.435		44.8242	13.2627
0	18.435		38.6598	0
0	18.435		0	90
20.4104	0		90	12.6044
0	71.565		1.91275	0
0	18.435		4.56952	9.33585
0	0		26.565	0
22.0725	18.435		24.2144	90
0	18.435		12.4382	0
19.4712	71.565		8.04947	0
10.025	0		24.8087	3.48902
0	19.4712		12.2396	0
0	19.4712		22.9769	0
0	26.565		18.3756	0
0	19.4712		12.4546	0
90	19.4712		4.49231	0
0	19.4712		11.0958	0
0	41.8103		0	0
0	41.8103		14.3633	0
13.9321	19.4712		68.4319	0
45	41.8103		21.5004	0
90	26.565		13.9321	13.633
90	19.4712		26.2524	13.633
0	19.4712		17.5484	0
35.2644	0		0	0
0.451975	41.8103		49.6845	0
1.18399	41.8103		9.73151	0
1.68296	41.8103		38.1129	0
1.80233	19.4712		38.1129	0.262443
0.870656	0		11.3099	2.2588
2.75413	0		0	0.904605
3.66639	0		44.1317	0.928095
2.45272	0		47.9689	4.13583
6.70984	0		0	0
4.0357	90		43.4915	1.25367
14.3015	0		17.5484	2.49128
1.38253	24.0948		13.2627	0
2.57868	24.0948		0	0
1.47499	0		53.3008	1.26532
3.12155	0		35.2644	0
0	45		35.2644	3.12036
1.69777	0		71.565	3.2867
1.45172	24.0948		26.565	0
1.60291	0		24.0948	10.8855
0	0		24.0948	2.82729
1.62606	24.0948		47.9689	4.0753
1.79515	0		0	0
1.88014	0		90	2.26892
0	45		38.0476	8.28927
0	54.7356		8.98487	5.38598
1.88326	0		69.5607	15.6778
0	0		45	2.2496
2.01237	0		18.9318	0
0	0		19.4712	0
0	45		0	9.26773
9.1847	0		90	3.06401
0	54.7356		24.0948	2.42632
2.11526	0		0	2.40908
21.1002	0		63.4349	12.6044
2.18803	0		0	2.77707
2.08563	0		0	33.5986
2.78031	24.0948		7.75727	2.6754
0	24.0948		4.73102	5.33899
0	24.0948		0	27.8634
2.12698	24.0948		2.94829	3.17977
0	24.0948		3.81408	10.008
2.21903	26.565		12.5706	3.11338
0	0		4.62203	2.86239
2.45511	63.4349		0	15.6161
0	0		14.7414	6.33054
60.4659	63.4349		5.3741	5.71059
6.9524	0		29.4962	3.54204
5.38598	0		12.2396	0
2.41549	0		0	3.74026
0	63.4349		0	37.2078
0	0		6.63075	0
2.64656	0		8.98487	0
2.28328	0		57.6885	0
0	0		21.8014	7.20911
0	0		14.0362	3.27716
0	35.2644		15.5014	3.17496
0	35.2644		0	12.2396
2.84819	35.2644		32.3115	3.87464
2.51092	35.2644		33.8545	3.84838
0	35.2644		3.11338	6.85229
2.87324	35.2644		9.46234	0
5.60042	35.2644		76.7373	11.4853
2.64656	35.2644		0	9.94912
5.70348	35.2644		53.1301	17.818
2.6106	35.2644		63.4349	3.92895
0	35.2644		0	0
3.57632	35.2644		11.9695	35.9153
0	35.2644		10.025	12.9577
5.54114	35.2644		51.6712	3.75624
2.86239	0		54.7356	3.92895
0	0		17.5484	4.11718
3.27716	0		54.7356	59.1057
9.74711	0		45	23.6788
3.1181	0		90	5.60042
3.34919	45		81.9505	0
3.17496	0		11.3099	4.90109
0	45		90	4.46502
3.78072	45		65.7392	70.6404
38.5208	0		75.9638	4.08557
0	0		90	8.04947
3.66298	0		27.1191	8.87637
21.5004	0		6.08096	0
3.31535	0		5.41602	4.62203
3.34351	0		0	0
7.1113	0		3.43849	4.68341
0	0		7.1113	4.563
22.1154	0		3.36645	0
30.8815	0		3.36645	23.4541
0	0		4.02467	29.8858
3.99523	90		0	23.4541
0	45		4.74726	5.47124
3.81408	90		0	8.13011
4.04472	13.633		5.19441	4.68341
14.0362	90		0	16.621
0	5.20515		0	0
4.39868	0		15.1954	0
0	0		6.91435	5.60042
3.92895	0		7.82125	5.3741
0	0		0	40.3155
7.89513	0		8.47873	0
26.3878	0		0	10.4757
3.99523	3.10425		0	6.3017
30.8381	0		13.633	63.4349
30.9741	9.46234		33.6901	11.9047
4.52021	0		53.3008	5.3741
4.04472	0		71.565	0
0	0		0	0
0	0		24.0948	21.8014
9.1847	0		63.4349	0
0	2.12698		0	26.3878
8.19218	1.23131		90	0
3.92895	0		0	6.67562
3.92895	90		90	12.6044
3.99523	0		0	5.79765
29.4418	0		69.5607	0
3.99523	90		13.633	0
4.46502	0		90	11.9695
8.19218	0		22.9769	13.9321
4.28647	0		90	0
22.2748	0		90	0
4.39868	0		78.6901	0
0	90		46.6861	0
0	4.02467		13.2405	0
26.1183	90		20.8139	0
9.06889	28.4721		19.6857	6.19043
0	28.4721		63.4349	12.6044
0	13.633		11.119	6.05074
4.52021	0		27.9235	13.0885
0	0		25.0873	39.7622
33.528	24.0948		27.2256	0
68.1681	63.4349		81.8699	7.89513
0	0		0	0
37.5322	0		4.88327	13.1747
0	13.8051		0	54.4623
42.5875	15.1954		18.2008	0
9.06889	24.0948		19.4712	14.7143
5.1732	9.73151		29.0171	27.7096
0	35.2644		28.4721	6.67562
44.6075	24.0948		39.8056	0
0	24.0948		22.5885	30.807
5.60042	13.1643		25.8767	0
15.5648	0		36.0399	6.63075
4.73102	0		60.7941	13.9321
9.94912	10.5198		41.8103	0
4.74726	0		90	30.807
0	0		90	0
4.68341	0		14.01	22.5885
6.19043	0		32.3115	7.29624
5.30459	0		71.565	7.07058
0	0		8.04947	7.29624
0	0		41.8103	0
21.8014	0		19.4712	7.29624
22.8621	1.77861		21.4167	0
5.47124	35.2644		20.4104	81.8699
0	0		12.1551	7.82125
0	15.5014		47.9689	0
0	0		25.2394	7.4805
5.11106	3.81408		45	8.47873
50.2059	5.71059		45	24.0948
5.54761	21.4167		0	7.29624
5.60042	29.0171		32.3115	8.13011
5.60042	56.3099		26.565	15.7932
0	15.5014		40.6013	7.82125
0	22.721		30.509	0
33.528	17.228		35.2644	0
5.28198	25.0169		30.9637	17.5484
0	13.4646		51.6712	8.87637
0	34.8582		0	8.47873
5.68244	22.104		51.6712	0
11.4789	0		8.87637	8.04947
6.01734	0		38.6598	44.4382
0	30.9637		63.4349	0
17.5484	43.4915		74.0546	11.0958
0	35.2644		16.3925	8.98487
0	0		9.73151	8.98487
5.60042	0		4.28647	38.1129
32.3115	0		4.251	29.1216
6.05074	8.04947		16.8592	11.3099
0	0		30.807	18.9318
0	4.39868		47.9689	11.0958
5.79765	10.025		7.89513	0
0	45		90	30.9637
25.8767	0		71.565	0
38.3288	0		54.7356	10.025
0	17.8526		77.4712	0
12.2396	0		30.807	0
49.6845	15.7932		78.5782	0
0	60.7941		54.7356	74.2068
6.01734	11.3099		30.4704	11.3099
0	37.7048		53.3008	13.633
0	0		0	54.7356
53.1301	4.38579		35.2644	11.3099
10.5198	0		0	12.6044
0	8.7208		24.0948	0
25.8767	14.4264		35.0989	0
0	46.2194		0	12.6044
6.34023	6.37935		10.1421	15.5014
0	14.7143		0	13.633
0	50.4903		13.633	13.633
0	60.7941		12.4546	15.5014
6.67562	41.8103		0	43.4915
13.633	18.9318		0	0
0	24.0948		0	0
8.04947	90		35.2644	0
27.7096	0		35.2644	15.5014
0	90		90	15.5014
8.13011	18.542		62.734	15.5014
7.07058	43.4915		0	17.5484
15.7932	24.0948		8.87637	17.5484
34.4499	0		9.46234	17.5484
0	0		20.3745	0
7.89513	0		41.8103	17.5484
7.89513	0		27.1191	35.2644
0	39.42		0	35.2644
58.9973	0		62.748	0
0	15.6089		6.01734	0
0	0		8.04947	0
25.3769	35.2644		21.8014	45
8.04947	0		12.6044	0
65.6887	0		5.68244	0
58.9973	0		23.4541	0
8.04947	13.9321		33.6901	0
0	0		42.876	26.565
24.0948	0		60.7941	35.2644
15.7932	90		46.4644	35.2644
0	11.0958		40.6129	0
0	8.04947		14.0362	45
8.98487	29.2059		53.3008	2.6106
0	0		90	3.27716
17.3461	5.54761		0	0
27.2256	0		25.8767	90
7.07058	29.4962		90	0
0	8.47873		0	0
34.4499	43.4915		32.3115	0
8.47873	24.0948		17.6406	1.9702
9.33585	35.2644		65.3864	0
8.47873	39.7622		20.3745	12.6044
0	18.435		22.0017	0
0	5.71059		10.9932	0
0	38.6598		58.7803	0
0	35.2644		76.7373	0
18.9318	0		0	0
8.87637	28.9056		14.0362	0
30.9637	5.79765		35.2644	9.43021
35.2644	17.5484		46.6861	4.52021
11.3099	35.2644		35.2644	0
9.73151	0		90	5.14997
0	0		5.43419	4.11718
0	45		1.27457	19.2259
10.025	18.9318		5.28198	0
0	0		0	17.5484
9.73151	0		21.2207	0
30.9637	26.565		0	34.2118
0	0		18.3756	10.1421
10.5198	0		3.48902	0
0	24.0948		13.633	0
11.3099	41.8103		9.46234	3.5153
0	0		28.9601	0
53.1301	24.0948		21.4167	8.98487
11.0958	90		4.74726	11.3099
33.8545	0		0	25.8767
0	11.0958		6.63075	0
45	11.7627		6.63075	90
11.3099	7.66224		0	0
24.0948	6.11067		26.2524	7.29624
11.3099	11.119		53.9292	25.1041
0	40.6129		26.3878	0
25.8767	90		15.5014	0
29.0171	0		16.6016	0
25.8767	0		54.7356	0
0	0		7.89513	0
13.2627	45		0	0
0	0		29.1216	35.2644
0	90		14.0362	0
0	10.025		26.565	0
0	0		0	0
0	90		0	0
0	0		13.2627	0
0	0		35.2644	0
33.6901	0		35.2644	0
13.2627	0		71.565	17.5484
[truncated: 9,842 more rows]

## Sheet: Figure 5e-h
2.8 Glu - 30 min			16.7 Glu - 30 min
Orientation of actin filament [°]	Anchored actin filaments angles [°]		Orientation of actin filament [°]	Anchored actin filaments angles [°]
0.22592	0		21.6313	148.619
0.22592	0		21.6313	79.3766
17.1647	28.4796		9.60464	148.619
5.75114	5.53855		9.60464	69.872
5.75114	160.95		84.6952	4.23877
5.75114	160.95		84.6952	6.49629
5.75114	172.154		76.8846	79.3766
5.75114	144.625		76.8846	69.872
5.75114	33.7653		6.6137	72.7111
5.75114	33.7653		82.7545	4.23877
10.5506	12.5938		77.0689	72.7111
0.00191	0		66.8554	36.8263
0.00191	22.8996		17.6348	87.1877
0.00191	0		17.6348	109.672
0.00191	22.8996		8.16479	0
6.11746	68.8258		8.16479	137.996
6.11746	68.8258		8.16479	134.076
6.11746	102.514		8.16479	134.076
1.48872	5.53855		8.16479	137.254
1.48872	163.961		8.16479	137.254
1.48872	163.961		8.16479	143.125
1.48872	146.522		8.16479	143.125
6.03729	9.87137		8.16479	15.5833
6.03729	9.87137		8.16479	15.5833
6.03729	25.6261		8.16479	123.871
6.03729	25.6261		8.16479	139.237
6.03729	20.3818		8.16479	0
31.055	14.9636		8.16479	137.996
11.4659	28.4796		8.16479	134.076
11.4659	12.5938		8.16479	134.076
17.4504	16.0719		8.16479	137.254
5.93225	0		8.16479	137.254
5.93225	154.701		8.16479	143.125
5.93225	0		8.16479	143.125
5.93225	154.701		8.16479	15.5833
5.65142	1.20742e-06		8.16479	15.5833
5.65142	1.20742e-06		8.16479	123.871
4.12722	9.87137		8.16479	139.237
4.12722	0		74.5859	58.648
4.12722	21.6116		74.5859	33.163
4.12722	9.87137		74.5859	58.8931
4.12722	0		74.5859	21.6406
4.12722	21.6116		16.198	58.648
9.53683	115.775		16.198	118.924
9.53683	115.775		16.198	47.5544
9.53683	151.211		16.198	6.48191
10.8507	154.701		16.198	7.41098
10.8507	154.701		16.198	132.994
10.8507	97.2874		16.198	140.382
10.8507	97.2874		16.198	59.5545
7.60641	52.3001		16.198	23.758
7.60641	52.3001		16.198	23.758
17.6123	14.9636		16.198	102.248
17.6123	16.0719		31.4777	118.924
19.0442	54.9575		31.4777	102.98
6.67804			31.4777	32.1865
6.67804	34.5297		31.4777	123.102
6.67804			31.4777	123.945
6.67804	34.5297		31.4777	21.0925
2.5039	166.203		31.4777	14.1721
2.5039	142.226		31.4777	63.8893
1.66209	131.67		31.4777	51.8294
1.66209	131.67		31.4777	42.8903
14.173	115.775		31.4777	137.491
14.173	0		31.4777	142.665
14.173	115.775		31.4777	142.665
14.173	0		2.30637	0
2.0798	68.8258		2.30637	0
2.0798			6.59764	22.5647
2.0798	171.284		6.59764	22.5647
2.0798	68.8258		45.3173	33.163
2.0798			45.3173	47.5544
2.0798	171.284		45.3173	102.98
11.0749	160.95		45.3173	80.3205
11.0749	163.961		45.3173	71.0659
11.0749			45.3173	43.6652
11.0749	25.9886		45.3173	53.7388
11.0749	17.7978		45.3173	32.0931
11.0749	146.987		45.3173	110.834
11.0749	146.987		45.3173	92.8464
11.0749	160.95		45.3173	41.1644
11.0749	163.961		45.3173	113.358
11.0749			3.05927	0
11.0749	25.9886		3.05927	9.64648
11.0749	17.7978		3.05927	9.64648
11.0749	146.987		3.05927	151.651
11.0749	146.987		3.05927	159.687
5.7703	166.203		3.05927	159.687
5.7703	25.1313		3.05927	164.677
13.5334	25.6261		3.05927	164.677
13.5334	0		3.05927	106.583
13.5334	31.6121		3.05927	162.317
13.5334	25.6261		3.05927	0
13.5334	0		3.05927	9.64648
13.5334	31.6121		3.05927	9.64648
14.1938	172.154		3.05927	151.651
14.1938	25.9886		3.05927	159.687
14.1938	25.9886		3.05927	159.687
14.1938	40.9029		3.05927	164.677
14.1938	163.482		3.05927	164.677
14.1938	147.582		3.05927	106.583
14.1938	147.582		3.05927	162.317
11.2099			9.97171	17.5402
11.2099	36.6445		9.97171	17.5402
11.2099	6.53568		54.0694	87.1877
11.2099			54.0694	38.7753
11.2099	36.6445		54.0694	128.728
11.2099	6.53568		54.0694	117.198
4.74704	8.53774e-07		54.0694	37.3951
4.74704	79.0454		7.16399	9.64648
4.74704	79.0454		7.16399	9.64648
4.74704	8.53774e-07		7.16399
4.74704	79.0454		7.16399	145.584
4.74704	79.0454		7.16399	148.02
1.18372	1.20742e-06		7.16399	148.02
1.18372	1.20742e-06		7.16399	22.0418
20.9061	144.625		7.16399	12.662
20.9061	146.522		7.16399	98.2283
20.9061	17.7978		7.16399	33.4909
20.9061	17.7978		7.16399	9.64648
20.9061	40.9029		7.16399	9.64648
20.9061	148.627		7.16399
20.9061	148.627		7.16399	145.584
25.7617	20.3818		7.16399	148.02
25.7617	21.6116		7.16399	148.02
25.7617	21.6116		7.16399	22.0418
25.7617	31.6121		7.16399	12.662
25.7617	31.6121		7.16399	98.2283
2.63341	79.0454		7.16399	33.4909
2.63341	79.0454		49.7326	10.2853
2.63341	0		49.7326	15.025
2.63341	144.469		49.7326	34.3174
2.63341	144.469		49.7326	49.1089
2.63341	79.0454		49.7326	39.69
2.63341	79.0454		49.7326	39.69
2.63341	0		49.7326	25.7609
2.63341	144.469		2.8761	148.877
2.63341	144.469		2.8761	148.877
1.8391	131.67		18.9231	38.7753
1.8391			18.9231	8.02813
1.8391	131.67		18.9231	47.629
1.8391			53.2823	80.3205
3.46626	8.53774e-07		53.2823	10.2853
3.46626	8.53774e-07		53.2823	9.35532
2.20447	102.514		53.2823	31.2133
2.20447	54.9575		53.2823	59.2952
2.20447	171.284		53.2823	45.9768
2.20447	171.284		53.2823	45.9768
2.20447	163.482		53.2823	35.8573
3.19469	144.469		25.1374	137.996
3.19469	144.469		25.1374	137.996
3.19469			25.1374	151.651
3.19469	144.469		25.1374	151.651
3.19469	144.469		25.1374	145.584
3.19469			25.1374	145.584
7.55937	151.211		25.1374	12.9848
7.55937	142.226		25.1374	29.3566
7.55937	25.1313		25.1374	29.3566
30.3758	36.6445		25.1374	20.0971
30.3758	36.6445		25.1374	20.0971
30.3758	33.3306		25.1374	17.725
6.62206	52.3001		25.1374	17.725
6.62206	0		25.1374	135.081
6.62206	52.3001		25.1374	135.081
6.62206	0		25.1374	48.9493
8.53778	33.7653		25.1374	23.1602
8.53778	146.987		1.89941
8.53778	146.987		1.89941
8.53778	147.582		17.1771	148.264
8.53778	148.627		17.1771	148.264
8.53778	0		38.0528	12.9848
8.53778	33.7653		62.6251	32.1865
8.53778	146.987		62.6251	71.0659
8.53778	146.987		62.6251	15.025
8.53778	147.582		62.6251	9.35532
8.53778	148.627		62.6251	46.0615
8.53778	0		62.6251	40.5518
22.7798	22.8996		62.6251	62.4908
22.7798	22.8996		62.6251	39.8275
22.7798	34.5297		0.64932
22.7798	34.5297		0.64932
9.07228	6.53568		15.7109	58.8931
9.07228	6.53568		15.7109	6.48191
9.07228	33.3306		15.7109	123.102
7.09264	97.2874		15.7109	43.6652
7.09264			15.7109	10.1814
5.69782	21.9934		15.7109	136.893
5.69782	11.4464		15.7109	135.868
5.69782	11.4464		15.7109	53.0734
5.69782	151.143		15.7109	19.8397
20.2937	158.14		15.7109	19.8397
20.2937	158.14		15.7109	108.375
20.2937	46.9877		1.92419	134.076
20.2937	11.1289		1.92419	134.076
20.2937	144.681		1.92419	148.02
3.01466	161.36		1.92419	148.02
3.01466	129.376		1.92419	29.3566
3.01466	174.96		1.92419	8.53774e-07
3.01466	174.96		1.92419	9.26446
3.01466	173.256		1.92419	9.26446
3.01466	8.54281		1.92419	13.6476
3.01466	8.54281		1.92419	13.6476
3.01466	117.048		1.92419	122.262
3.01466	117.048		1.92419	122.262
3.01466	160.929		1.92419	7.1177
3.01466	160.929		1.92419	134.076
3.01466	151.318		1.92419	134.076
3.01466	11.5781		1.92419	148.02
3.01466	19.9455		1.92419	148.02
3.01466	160.383		1.92419	29.3566
1.72457	161.36		1.92419	8.53774e-07
1.72457	18.9966		1.92419	9.26446
1.72457	18.9966		1.92419	9.26446
1.72457	22.6111		1.92419	13.6476
1.72457	168.458		1.92419	13.6476
1.72457	168.458		1.92419	122.262
1.72457	162.743		1.92419	122.262
1.72457	80.9057		1.92419	7.1177
1.72457	80.9057		1.22205	1.20742e-06
1.72457	0.68201		1.22205	1.20742e-06
1.72457	0.68201		11.1821	8.02813
1.72457	33.1416		11.1821	53.0992
1.72457	159.093		8.83831	7.41098
1.72457	161.878		8.83831	123.945
1.72457	20.7501		8.83831	53.7388
7.2309	2.52451		8.83831	10.1814
7.2309	98.3225		8.83831	138.117
0.3272	161.675		8.83831	146.027
0.3272	163.327		8.83831	60.4801
0.3272	17.2076		8.83831	19.4916
0.3272	171.952		8.83831	19.4916
0.3272	174.971		8.83831	104.017
0.3272	174.971		6.04082	18.6255
0.3272	155.462		6.04082	32.9345
0.3272	133.672		6.04082	14.4674
0.3272	140.934		6.04082	112.666
0.3272	142.867		2.87843	128.728
0.3272	142.867		2.87843	18.6255
5.49423	129.376		2.87843	19.7856
5.49423	53.3602		2.87843	27.8502
0.32063	0		2.87843	109.252
0.32063	152.669		2.87843	99.9454
0.32063	174.398		9.22944	137.254
0.32063	139.101		9.22944	137.254
0.32063	139.101		9.22944	159.687
0.32063	158.798		9.22944	159.687
0.32063	144.978		9.22944	20.0971
0.32063	144.978		9.22944	9.26446
0.32063	0		9.22944	9.26446
0.32063	152.669		9.22944
0.32063	174.398		9.22944	6.19278
0.32063	139.101		9.22944	6.19278
0.32063	139.101		9.22944	127.559
0.32063	158.798		9.22944	127.559
0.32063	144.978		9.22944	4.05671
0.32063	144.978		9.22944	137.254
0.40179	0		9.22944	137.254
0.40179	169.877		9.22944	159.687
0.40179	4.67966		9.22944	159.687
0.40179	4.67966		9.22944	20.0971
0.40179	178.941		9.22944	9.26446
0.40179	3.35472		9.22944	9.26446
0.40179	3.35472		9.22944
0.40179	134.549		9.22944	6.19278
0.40179	134.549		9.22944	6.19278
0.40179	138.604		9.22944	127.559
0.40179	0		9.22944	127.559
0.40179	169.877		9.22944	4.05671
0.40179	4.67966		9.45226	22.0418
0.40179	4.67966		9.45226	22.0418
0.40179	178.941		9.45226	30.8664
0.40179	3.35472		9.45226	19.7325
0.40179	3.35472		9.45226	3.22587
0.40179	134.549		9.45226	21.4934
0.40179	134.549		7.12156	17.5402
0.40179	138.604		7.12156	8.53774e-07
1.23936	158.14		7.12156	17.5402
1.23936	0		7.12156	8.53774e-07
1.23936	153.486		16.6011	21.0925
1.23936	153.486		16.6011	12.662
1.23936	124.472		16.6011	12.662
1.23936	14.2406		16.6011	34.3174
1.23936	158.14		16.6011	46.0615
1.23936	0		16.6011	30.8664
1.23936	153.486		16.6011	6.95123
1.23936	153.486		16.6011	49.0435
1.23936	124.472		16.6011	34.0445
1.23936	14.2406		16.6011	34.1669
18.5297	161.675		53.5715	21.6406
18.5297	12.0292		53.5715	32.0931
18.5297	156.601		53.5715	49.2279
18.5297	14.821		53.5715	84.9534
18.5297	16.4685		22.0663	132.994
18.5297	29.8704		22.0663	14.1721
18.5297	37.2437		22.0663	110.834
18.5297	37.2437		22.0663	31.2133
18.5297	142.562		22.0663	40.5518
18.5297	16.3926		22.0663	136.893
6.1685	0		22.0663	138.117
6.1685	121.91		22.0663	6.95123
6.1685	39.1977		22.0663	53.224
6.1685	28.5257		22.0663	39.2968
6.1685	0		22.0663	35.5783
6.1685	121.91		22.0663	137.644
6.1685	39.1977		22.0663	156.654
6.1685	28.5257		22.0663	156.654
4.06629	33.83		22.0663	41.1856
4.06629	2.16566		6.18093	170.889
1.84901	174.96		12.8181	140.382
1.84901	18.9966		12.8181	63.8893
1.84901			12.8181	92.8464
1.84901	3.61458		12.8181	49.1089
1.84901	168.552		12.8181	59.2952
1.84901	168.552		12.8181	62.4908
1.84901	61.9107		12.8181	135.868
1.84901	61.9107		12.8181	146.027
1.84901	19.2706		12.8181	19.7325
1.84901	19.2706		12.8181	49.0435
1.84901	163.422		12.8181	53.224
1.84901	155.827		12.8181	34.5068
1.84901	14.976		12.8181	34.5068
1.84901	174.96		12.8181	16.6933
1.84901	18.9966		12.8181	23.4821
1.84901			12.8181	91.1486
1.84901	3.61458		12.8181	94.4084
1.84901	168.552		8.60715	143.125
1.84901	168.552		8.60715	143.125
1.84901	61.9107		8.60715	164.677
1.84901	61.9107		8.60715	164.677
1.84901	19.2706		8.60715	17.725
1.84901	19.2706		8.60715	13.6476
1.84901	163.422		8.60715	13.6476
1.84901	155.827		8.60715	6.19278
1.84901	14.976		8.60715	6.19278
4.65436			8.60715
4.65436	168.242		8.60715	133.751
4.65436	168.242		8.60715	133.751
4.65436	31.6463		8.60715	58.2299
4.65436	41.37		8.60715	6.53865
4.65436	41.37		8.60715	143.125
4.65436			8.60715	143.125
4.65436	168.242		8.60715	164.677
4.65436	168.242		8.60715	164.677
4.65436	31.6463		8.60715	17.725
4.65436	41.37		8.60715	13.6476
4.65436	41.37		8.60715	13.6476
7.87805	11.1217		8.60715	6.19278
7.87805	20.2039		8.60715	6.19278
7.87805	22.3256		8.60715
7.87805	14.7045		8.60715	133.751
7.87805	34.8492		8.60715	133.751
7.87805	34.8492		8.60715	58.2299
7.87805	42.6545		8.60715	6.53865
7.87805	44.0613		0.74253	15.5833
1.67112	173.256		0.74253	15.5833
1.67112	22.6111		0.74253	135.081
1.67112	3.61458		0.74253	122.262
1.67112	3.61458		0.74253	122.262
1.67112	165.447		0.74253	127.559
1.67112	165.447		0.74253	127.559
1.67112	147.968		0.74253	133.751
1.67112	22.8839		0.74253	133.751
1.67112	22.8839		0.74253	0
1.67112	162.027		0.74253	128.475
1.67112	153.329		0.74253	15.5833
1.67112	16.2949		0.74253	15.5833
8.74319	169.877		0.74253	135.081
8.74319	169.877		0.74253	122.262
8.74319	167.595		0.74253	122.262
8.74319	167.595		0.74253	127.559
8.74319	11.4397		0.74253	127.559
8.74319	9.52886		0.74253	133.751
8.74319	139.904		0.74253	133.751
8.74319	39.94		0.74253	0
8.74319	39.94		0.74253	128.475
8.74319	38.7806		7.7785	148.264
11.5721	163.327		7.7785
11.5721	12.0292		7.7785	148.264
11.5721	10.97		7.7785
11.5721	13.6064		0.4555	22.5647
11.5721	13.6064		0.4555
11.5721	23.1451		0.4555	22.5647
11.5721	26.756		0.4555
11.5721	8.65962		36.9643	35.8523
11.5721	31.691		36.9643	35.8523
11.5721	22.692		33.658	123.871
11.5721	25.7253		33.658	123.871
11.5721	25.7253		37.4393	36.8263
11.5721	27.4491		7.96359	35.8523
7.23194	33.83		7.96359
7.23194	33.848		7.96359	35.8523
7.0279	2.52451		7.96359
7.0279	95.8		0.01022	8.53774e-07
4.64586	9.15484		0.01022	8.53774e-07
4.64586	9.15484		4.83437	148.877
4.64586	95.4202		4.83437
4.2981	17.2076		4.83437	148.877
4.2981	156.601		4.83437
14.5079	108.492		0.66162
14.5079	118.052		0.66162
14.5079	138.962		10.2329	39.69
14.5079	36.0715		10.2329	45.9768
0.00782	4.67966		10.2329	34.5068
0.00782	4.67966		10.2329	0
0.00782	167.595		10.2329	61.9238
0.00782	0		10.2329	39.69
0.00782	175.839		10.2329	45.9768
0.00782	154.479		10.2329	34.5068
0.00782	1.89251		10.2329	0
0.00782	1.89251		10.2329	61.9238
0.00782	28.0056		43.7942	0
0.00782	130.11		43.7942	0
0.00782	130.11		7.79393	117.198
0.00782	133.928		7.79393	32.9345
0.00782	4.67966		7.79393	19.7856
0.00782	4.67966		7.79393	49.2279
0.00782	167.595		7.79393	33.6782
0.00782	0		7.79393	80.8935
0.00782	175.839		20.5047	14.4674
0.00782	154.479		20.5047	27.8502
0.00782	1.89251		20.5047	33.6782
0.00782	1.89251		51.6404	106.583
0.00782	28.0056		51.6404	106.583
0.00782	130.11		51.6404	98.2283
0.00782	130.11		51.6404	98.2283
0.00782	133.928		51.6404	48.9493
3.80208	9.15484		51.6404	58.2299
3.80208	0		51.6404	58.2299
3.80208	6.34552		51.6404	58.2098
3.80208	21.9708		12.5606	170.889
3.80208	9.15484		9.07333	51.8294
3.80208	0		9.07333	3.22587
3.80208	6.34552		9.07333	34.0445
3.80208	21.9708		9.07333	39.2968
4.62908	8.54281		9.07333	16.6933
4.62908	168.458		9.07333	21.6379
4.62908	168.552		30.7162	42.8903
4.62908	168.552		30.7162	33.4909
4.62908	165.447		30.7162	33.4909
4.62908	8.53774e-07		30.7162	25.7609
4.62908	167.879		30.7162	35.8573
4.62908	167.879		30.7162	39.8275
4.62908	10.2072		30.7162	21.4934
4.62908	13.339		30.7162	34.1669
4.62908	139.48		30.7162	35.5783
4.62908	8.54281		30.7162	23.4821
4.62908	168.458		30.7162	21.6379
4.62908	168.552		5.21444	139.237
4.62908	168.552		5.21444	139.237
4.62908	165.447		5.21444	162.317
4.62908	8.53774e-07		5.21444	162.317
4.62908	167.879		5.21444	23.1602
4.62908	167.879		5.21444	7.1177
4.62908	10.2072		5.21444	7.1177
4.62908	13.339		5.21444	4.05671
4.62908	139.48		5.21444	4.05671
19.5671	14.6054		5.21444	6.53865
19.5671	17.2788		5.21444	6.53865
19.5671	10.2275		5.21444	128.475
19.5671	141.743		5.21444	128.475
9.27147	14.821		5.21444	58.2098
9.27147	8.21715		6.24833	59.5545
9.27147	46.8386		6.24833	137.491
9.27147	46.8386		6.24833	41.1644
9.27147	146.037		6.24833	53.0734
9.27147	10.7841		6.24833	60.4801
13.3772	162.743		6.24833	137.644
13.3772	147.968		6.24833	91.1486
13.3772	17.3633		6.24833	45.6981
13.3772	17.3633		6.24833	45.6981
13.3772	93.8618		52.5975	109.672
13.3772	93.8618		52.5975	37.3951
13.3772	18.4099		52.5975	47.629
13.3772	143.145		52.5975	53.0992
13.3772	139.396		52.5975	109.252
1.35924	171.952		2.28048	23.758
1.35924	10.97		2.28048	142.665
1.35924	8.6806		2.28048	19.8397
1.35924	8.6806		2.28048	19.4916
1.35924	19.6056		2.28048	156.654
1.35924	42.538		2.28048	45.6981
1.35924	31.9769		2.28048	0
5.23618	153.486		2.28048	23.758
5.23618	153.486		2.28048	142.665
5.23618	168.242		2.28048	19.8397
5.23618	168.242		2.28048	19.4916
5.23618	8.53774e-07		2.28048	156.654
5.23618	153.486		2.28048	45.6981
5.23618	153.486		2.28048	0
5.23618	168.242		1.92105	8.53774e-07
5.23618	168.242		1.92105	8.53774e-07
5.23618	8.53774e-07		9.20094
5.94579	11.4397		9.20094
5.94579	14.6054		16.8979	102.248
5.94579	8.22036		16.8979	113.358
5.94579	150.161		16.8979	108.375
5.94579	150.402		16.8979	104.017
5.94579	49.0953		16.8979	112.666
9.09185	46.9877		16.8979	99.9454
9.09185	124.472		16.8979	84.9534
9.09185	124.472		16.8979	41.1856
9.09185	6.34552		16.8979	94.4084
9.09185	6.34552		16.8979	61.9238
9.09185	121.673		16.8979	61.9238
9.09185	74.5033		16.8979	80.8935
9.09185	16.3812		0.48436	0
0.05954	1.20742e-06
0.05954	1.20742e-06		22.8808	40.283
3.72865	17.3633		17.1921	138.089
3.72865	0		12.3541	53.7123
3.72865	107.594		0.45406	8.53774e-07
3.72865	107.594		0.45406	44.9432
3.72865	158.969		0.45406	8.53774e-07
3.72865	155.875		0.45406	44.9432
3.72865	17.3633		10.0099	56.2839
3.72865	0		33.0622	60.361
3.72865	107.594		33.0622	40.0412
3.72865	107.594		33.0622	40.0412
3.72865	158.969		12.924	146.251
3.72865	155.875		43.8614	60.361
5.27665	174.971		43.8614	70.2525
5.27665	13.6064		43.8614	70.2525
5.27665	8.6806		7.05243	0
5.27665	0		7.05243	41.6808
5.27665	20.603		7.05243	155.406
5.27665	41.6724		7.05243	0
5.27665	36.2959		7.05243	41.6808
5.27665	139.169		7.05243	155.406
5.27665	174.971		19.8829	146.251
5.27665	13.6064		3.02546	0
5.27665	8.6806		3.02546	8.87668
5.27665	0		3.02546	8.87668
5.27665	20.603		3.02546	0
5.27665	41.6724		3.02546	8.87668
5.27665	36.2959		3.02546	8.87668
5.27665	139.169		48.6132	41.6808
26.7417	21.9934		48.6132	41.6808
26.7417	31.6463		48.6132	116.577
26.7417	31.6463		5.15722	8.87668
26.7417	30.3993		5.15722	8.87668
26.7417	30.3993		5.15722	0
0.54629	117.048		5.15722	8.87668
0.54629	80.9057		5.15722	8.87668
0.54629	61.9107		5.15722	0
0.54629	61.9107		14.3678	44.9432
0.54629	93.8618		14.3678	44.9432
0.54629	107.594		14.3678	155.406
0.54629	107.594		14.3678	155.406
0.54629	0		14.3678	116.577
0.54629	112.269		51.4382	40.283
0.54629	66.8629		17.1531	138.089
0.54629	117.048		17.1531	53.7123
0.54629	80.9057		17.1531	56.2839
0.54629	61.9107		2.45816	40.0412
0.54629	61.9107		2.45816	70.2525
0.54629	93.8618		2.45816
0.54629	107.594		2.45816	40.0412
0.54629	107.594		2.45816	70.2525
0.54629	0		2.45816
0.54629	112.269
0.54629	66.8629		22.2979	38.6354
40.0637	121.91		22.2979	74.8953
40.0637	121.91		22.2979	61.1211
2.37971	17.2788		22.2979	61.1211
2.37971	8.22036		22.2979	41.8882
2.37971	158.269		22.2979	41.8882
2.37971	7.93542		22.2979	150.524
2.37971	158.988		2.6797
25.5317	152.669		2.6797	13.8337
25.5317	152.669		2.6797	9.33845
25.5317	23.1196		2.6797	9.33845
25.5317	37.5553		2.6797	116.574
25.5317	37.5553		2.6797	97.8674
1.3729	11.4464		2.6797	97.8674
1.3729	41.37		2.6797	166.831
1.3729	41.37		2.6797	166.831
1.3729	30.3993		2.6797	25.9352
1.3729	8.53774e-07		2.6797	25.9352
1.3729	11.4464		2.6797	174.312
1.3729	41.37		2.6797	174.312
1.3729	41.37		2.6797	9.69983
1.3729	30.3993		2.6797	9.69983
1.3729	8.53774e-07		2.6797	29.0539
19.0489	11.1217		2.6797	2.32935
19.0489	81.0759		2.6797	2.32935
19.0489	81.0759		2.6797	164.281
19.0489	10.433		2.6797	57.031
19.0489	11.461		2.6797	28.47
19.0489	15.2906		2.6797	28.47
19.0489	38.2621		2.6797
19.0489	38.2621		2.6797	13.8337
19.0489	49.0397		2.6797	9.33845
19.0489	39.3897		2.6797	9.33845
19.0489	16.327		2.6797	116.574
5.67716	53.3602		2.6797	97.8674
5.67716	174.398		2.6797	97.8674
5.67716	174.398		2.6797	166.831
5.67716	23.1196		2.6797	166.831
5.67716	42.5132		2.6797	25.9352
5.67716	42.5132		2.6797	25.9352
5.67716	33.1966		2.6797	174.312
5.67716	33.1966		2.6797	174.312
0.42267	178.941		2.6797	9.69983
0.42267	178.941		2.6797	9.69983
0.42267	9.52886		2.6797	29.0539
0.42267	175.839		2.6797	2.32935
0.42267	175.839		2.6797	2.32935
0.42267	176.763		2.6797	164.281
0.42267	176.763		2.6797	57.031
0.42267	45.7513		2.6797	28.47
0.42267	45.7513		2.6797	28.47
0.42267	41.9762		1.46803	0
0.63254	0		1.46803	5.86754
0.63254	160.047		1.46803	5.86754
0.63254	173.634		1.46803	38.4994
0.63254	173.634		1.46803	3.47941
0.63254	0		1.46803	39.6039
0.63254	160.047		1.46803	12.1963
0.63254	173.634		1.46803	12.1963
0.63254	173.634		1.46803	0
25.3005	159.487		1.46803	5.86754
25.3005	40.7837		1.46803	5.86754
10.9556	23.1451		1.46803	38.4994
10.9556	154.479		1.46803	3.47941
10.9556	154.479		1.46803	39.6039
10.9556	26.8921		1.46803	12.1963
10.9556	48.4192		1.46803	12.1963
10.9556	48.4192		3.99615	0
10.9556	25.8062		3.99615	66.0915
10.9556	25.8062		3.99615	66.0915
15.9366	16.4685		3.99615	16.8465
15.9366	26.756		3.99615	16.8465
15.9366	8.21715		3.99615	171.292
15.9366	52.4444		3.99615	171.292
15.9366	52.4444		3.99615	0
15.9366	137.82		3.99615	66.0915
15.9366	2.90186		3.99615	66.0915
2.35372	160.929		3.99615	16.8465
2.35372	0.68201		3.99615	16.8465
2.35372	19.2706		3.99615	171.292
2.35372	19.2706		3.99615	171.292
2.35372	22.8839		21.8221
2.35372	167.879		21.8221	78.4914
2.35372	167.879		21.8221	61.9688
2.35372	0		21.8221	61.9688
2.35372	158.442		21.8221
2.35372	161.219		21.8221	78.4914
2.35372	20.5037		21.8221	61.9688
2.35372	160.929		21.8221	61.9688
2.35372	0.68201		10.5099	38.6354
2.35372	19.2706		10.5099	13.8337
2.35372	19.2706		10.5099	13.8337
2.35372	22.8839		10.5099	13.7767
2.35372	167.879		10.5099	13.7767
2.35372	167.879		10.5099	109.823
2.35372	0		10.5099	99.1944
2.35372	158.442		10.5099	99.1944
2.35372	161.219		10.5099	168.979
2.35372	20.5037		10.5099	168.979
1.38927	8.53774e-07		10.5099	14.906
1.38927	158.378		10.5099	14.906
1.38927	8.53774e-07		10.5099	161.682
1.38927	158.378		10.5099	161.682
19.1936	127.436		10.5099	15.5872
19.1936	8.70596		10.5099	15.5872
19.1936	150.403		10.5099	11.6942
19.1936	8.12463		10.5099	11.6942
19.1936	16.8918		10.5099	170.579
19.1936	126.611		10.5099	43.2137
25.0244	11.1289		10.5099	20.4064
25.0244	151.318		10.5099	20.4064
25.0244	33.1416		4.40074	24.3366
25.0244	137.077		4.40074	163.767
25.0244	139.813		4.40074	157.492
25.0244	133.733		4.40074	16.4807
25.0244	21.8525		4.40074	25.8029
1.67159	139.101		4.40074	39.7507
1.67159	139.101		4.40074	34.217
1.67159	37.5553		4.40074	36.041
1.67159	42.5132		4.40074	36.041
1.67159			4.40074	148.232
1.67159	75.6366		4.40074	148.232
1.67159	75.6366		4.40074	66.583
1.67159	139.101		4.40074	48.4107
1.67159	139.101		4.40074	149.198
1.67159	37.5553		4.40074	67.1745
1.67159	42.5132		4.40074	24.9975
1.67159			4.40074	24.9975
1.67159	75.6366		4.40074	20.8488
1.67159	75.6366		4.40074	173.491
27.5547	127.436		4.40074	148.148
27.5547	22.9961		4.40074	40.233
27.5547	129.844		27.6195	8.53774e-07
5.99141	49.4184		27.6195	77.2112
18.2556	160.047		27.6195	77.2112
18.2556	160.047		27.6195	66.1909
18.2556	8.70596		27.6195	8.53774e-07
18.2556	154.315		27.6195	77.2112
18.2556	26.0269		27.6195	77.2112
18.2556	26.0269		27.6195	66.1909
18.2556	8.94614		5.00241	5.86754
1.38882	3.35472		5.00241	5.86754
1.38882	3.35472		5.00241
1.38882	1.89251		5.00241	32.637
1.38882	1.89251		5.00241	70.971
1.38882	176.763		5.00241	2.39092
1.38882			5.00241	42.6155
1.38882	131.194		5.00241	76.0117
1.38882	131.194		5.00241	5.86754
1.38882	3.35472		5.00241	5.86754
1.38882	3.35472		5.00241
1.38882	1.89251		5.00241	32.637
1.38882	1.89251		5.00241	70.971
1.38882	176.763		5.00241	2.39092
1.38882			5.00241	42.6155
1.38882	131.194		5.00241	76.0117
1.38882	131.194		2.86714	9.33845
27.3817	39.1977		2.86714	9.33845
27.3817	39.1977		2.86714	13.7767
27.3817	10.7372		2.86714	8.53774e-07
5.01665	81.0759		2.86714	89.4794
5.01665			2.86714	89.4794
5.01665	87.7609		2.86714	109.401
5.01665	77.643		2.86714	20.1013
5.01665	100.296		2.86714	20.1013
5.01665	100.296		2.86714	19.0658
5.01665	116.012		2.86714	19.0658
5.01665	116.012		2.86714	170.591
5.01665	152.673		2.86714	9.33845
5.01665	94.892		2.86714	9.33845
5.01665	81.0759		2.86714	13.7767
5.01665			2.86714	8.53774e-07
5.01665	87.7609		2.86714	89.4794
5.01665	77.643		2.86714	89.4794
5.01665	100.296		2.86714	109.401
5.01665	100.296		2.86714	20.1013
5.01665	116.012		2.86714	20.1013
5.01665	116.012		2.86714	19.0658
5.01665	152.673		2.86714	19.0658
5.01665	94.892		2.86714	170.591
3.43148	150.161		9.32288	163.357
3.43148	158.269		9.32288	104.436
3.43148	156.86		9.32288	106.86
3.43148	22.3024		9.32288	148.614
3.43148	130.599		3.93462
21.3993	158.798		3.93462	71.7168
21.3993	158.798		3.93462	95.5446
21.3993	39.6103		3.93462	10.1999
21.3993	39.6103		3.93462	10.1999
26.6854	20.2039		3.93462	10.8139
26.6854	10.433		3.93462	16.4629
26.6854	87.7609		3.93462
26.6854	87.7609		3.93462	71.7168
26.6854	10.5667		3.93462	95.5446
26.6854	29.5559		3.93462	10.1999
26.6854	29.5559		3.93462	10.1999
26.6854	15.8014		3.93462	10.8139
26.6854	36.6217		3.93462	16.4629
26.6854	36.6217		7.72511	3.75235
26.6854	110.304		7.72511	3.75235
26.6854	44.1356		7.72511	5.88321
26.6854	55.6122		7.72511	127.712
26.6854	55.6122		7.72511	127.712
26.6854	7.16279		11.8583	24.3366
3.34724	108.492		11.8583	146.869
3.34724	80.55		11.8583	144.793
3.34724	108.939		11.8583	20.12
9.9063	10.2275		11.8583	9.18093
9.9063	7.93542		11.8583	48.1851
9.9063	156.86		11.8583	9.90615
9.9063	37.0531		11.8583	13.41
9.9063	151.623		11.8583	13.41
9.9063	26.3243		11.8583	156.101
6.89789	150.403		11.8583	156.101
6.89789	22.9961		11.8583	60.6238
6.89789	154.315		11.8583	32.6386
6.89789	150.824		11.8583	143.651
46.7776	118.052		11.8583	59.2734
46.7776	37.0531		11.8583	14.228
46.7776	34.9388		11.8583	156.145
46.7776	91.904		11.8583	28.8458
19.7661	155.462		39.6926	74.8953
19.7661	8.65962		39.6926	116.574
19.7661	19.6056		39.6926	116.574
19.7661	20.603		39.6926	109.823
19.7661	20.603		39.6926	36.4385
19.7661	26.8921		39.6926	36.4385
19.7661	23.061		39.6926	84.6688
19.7661	17.4945		39.6926	59.1992
19.7661	26.7985		39.6926	59.1992
19.7661	26.7985		39.6926	95.0429
42.0429	133.672		39.6926	95.0429
42.0429	31.691		39.6926	107.303
42.0429	42.538		39.6926	107.303
42.0429	41.6724		39.6926	116.343
42.0429	41.6724		39.6926	116.343
42.0429	23.061		39.6926	86.5165
42.0429	23.0794		39.6926	52.089
29.7321	22.3256		39.6926	89.6929
29.7321	11.461		39.6926	89.6929
29.7321	77.643		17.2569	132.587
29.7321	77.643		6.15908	8.53774e-07
29.7321	10.5667		6.15908	148.647
29.7321	24.3849		6.15908	148.647
29.7321	46.5987		6.15908	164.446
29.7321	46.5987		6.15908	164.446
29.7321	54.1232		6.15908	28.6122
29.7321	118.512		6.15908	28.6122
29.7321	33.7157		6.15908	24.6652
29.7321	17.4135		6.15908	24.6652
21.0207	140.934		6.15908	9.59071
21.0207	29.8704		6.15908	9.59071
21.0207	22.692		6.15908	13.6361
21.0207	31.9769		6.15908	13.6361
21.0207	36.2959		6.15908	171.897
21.0207	36.2959		6.15908	171.897
21.0207	17.4945		6.15908	138.784
21.0207	23.0794		6.15908	138.784
21.0207	17.9381		6.15908	160.757
21.0207	17.9381		6.15908	160.757
4.26015	144.978		6.15908	150.94
4.26015	144.978		6.15908	166.462
4.26015	33.1966		6.15908	166.462
4.26015	75.6366		6.15908	14.7627
4.26015	75.6366		6.15908	14.7627
4.26015	39.6103		6.15908	115.484
4.26015			6.15908	150.888
4.26015	144.978		6.15908	150.888
4.26015	144.978		6.15908	8.53774e-07
4.26015	33.1966		6.15908	148.647
4.26015	75.6366		6.15908	148.647
4.26015	75.6366		6.15908	164.446
4.26015	39.6103		6.15908	164.446
4.26015			6.15908	28.6122
1.18476	100.296		6.15908	28.6122
1.18476	100.296		6.15908	24.6652
1.18476	29.5559		6.15908	24.6652
1.18476	0		6.15908	9.59071
1.18476	105.372		6.15908	9.59071
1.18476	60.1008		6.15908	13.6361
1.18476	60.1008		6.15908	13.6361
1.18476	27.8345		6.15908	171.897
1.18476	100.296		6.15908	171.897
1.18476	100.296		6.15908	138.784
1.18476	29.5559		6.15908	138.784
1.18476	0		6.15908	160.757
1.18476	105.372		6.15908	160.757
1.18476	60.1008		6.15908	150.94
1.18476	60.1008		6.15908	166.462
1.18476	27.8345		6.15908	166.462
14.3023	144.681		6.15908	14.7627
14.3023	14.2406		6.15908	14.7627
14.3023	14.2406		6.15908	115.484
14.3023	121.673		6.15908	150.888
14.3023	137.077		6.15908	150.888
12.2376	151.143		11.06	61.1211
12.2376	74.5033		11.06	97.8674
12.2376	160.788		11.06	97.8674
13.8632	11.5781		11.06	99.1944
13.8632	159.093		11.06	89.4794
13.8632	163.422		11.06	89.4794
13.8632	163.422		11.06	36.4385
13.8632	162.027		11.06	0
13.8632	10.2072		11.06	71.4472
13.8632	10.2072		11.06	71.4472
13.8632	18.4099		11.06	88.3506
13.8632	112.269		11.06	88.3506
13.8632	112.269		11.06	78.6562
13.8632	158.442		11.06	78.6562
13.8632	158.442		11.06	88.5039
13.8632	139.813		11.06	88.5039
13.8632	11.0716		11.06	97.0974
13.8632	149.731		11.06	97.0974
26.9344	8.12463		11.06	98.9503
26.9344	118.585		11.06	98.9503
16.1194	19.9455		11.06	90.2184
16.1194	161.878		11.06	101.844
16.1194	155.827		11.06	80.8561
16.1194	155.827		11.06	80.8561
16.1194	153.329		11.06	61.1211
16.1194	13.339		11.06	97.8674
16.1194	13.339		11.06	97.8674
16.1194	161.219		11.06	99.1944
16.1194	161.219		11.06	89.4794
16.1194	133.733		11.06	89.4794
16.1194	11.0716		11.06	36.4385
16.1194	127.619		11.06	0
12.1637	14.7045		11.06	71.4472
12.1637	15.2906		11.06	71.4472
12.1637	15.8014		11.06	88.3506
12.1637	24.3849		11.06	88.3506
12.1637	22.9737		11.06	78.6562
12.1637	22.9737		11.06	78.6562
12.1637	144.013		11.06	88.5039
12.1637	54.6328		11.06	88.5039
12.1637	14.5825		11.06	97.0974
18.2642	141.743		11.06	97.0974
18.2642	158.988		11.06	98.9503
18.2642	22.3024		11.06	98.9503
18.2642	151.623		11.06	90.2184
3.32739	142.867		11.06	101.844
3.32739	37.2437		11.06	80.8561
3.32739	25.7253		11.06	80.8561
3.32739	46.8386		8.35699	38.9882
3.32739	48.4192		8.35699	38.9882
3.32739	52.4444		8.35699	72.0362
3.32739	26.7985		8.35699	17.9455
3.32739	17.9381		8.35699	6.97344
3.32739	1.20742e-06		8.35699	85.2062
3.32739	146.379		8.35699	119.06
3.32739	53.1653		8.35699	131.129
3.32739	142.867		8.35699	45.0959
3.32739	37.2437		8.35699	157.871
3.32739	25.7253		8.35699	53.786
3.32739	46.8386		8.35699	151.782
3.32739	48.4192		8.35699	146.873
3.32739	52.4444		8.35699	96.3444
3.32739	26.7985		8.35699	17.7185
3.32739	17.9381		24.3101	38.4994
3.32739	1.20742e-06		24.3101	38.4994
3.32739	146.379		24.3101	32.637
3.32739	53.1653		24.3101	32.637
0.20399	34.8492		24.3101	84.6688
0.20399	38.2621		75.6401	70.971
0.20399	116.012		75.6401	70.971
0.20399	116.012		75.6401	71.7168
0.20399	36.6217		75.6401	71.7168
0.20399	46.5987		75.6401	72.2266
0.20399	22.9737		75.6401	73.3912
0.20399	0		75.6401	73.3912
0.20399	89.4367		75.6401	60.8286
0.20399	77.5289		75.6401	10.8506
0.20399	31.744		22.6987	163.357
0.20399	34.8492		22.6987	64.3107
0.20399	38.2621		22.6987	77.6124
0.20399	116.012		22.6987	18.3634
0.20399	116.012		23.1754	83.7559
0.20399	36.6217		23.1754	144.18
0.20399	46.5987		23.1754	144.18
0.20399	22.9737		23.1754	46.2148
0.20399	0		11.7954	163.767
0.20399	89.4367		11.7954	146.869
0.20399	77.5289		11.7954	7.06801
0.20399	31.744		11.7954	147.574
13.6423	139.904		11.7954	141.764
13.6423	28.0056		11.7954	137.655
13.6423	28.0056		11.7954	139.473
13.6423	150.402		11.7954	139.473
13.6423	139.169		11.7954	100.68
13.6423	139.169		11.7954	97.1859
13.6423	109.304		11.7954	17.3917
9.99311	129.381		11.7954	157.748
22.9723	158.378		11.7954	157.748
22.9723	158.378		11.7954	11.1076
22.9723	144.013		11.7954	17.0756
16.3987	160.383		11.7954	124.588
16.3987	20.7501		11.7954	127.282
16.3987	14.976		27.7592	77.2112
16.3987	14.976		27.7592	77.2112
16.3987	16.2949		27.7592	0
16.3987	143.145		27.7592	56.296
16.3987	158.969		27.7592	77.2112
16.3987	158.969		27.7592	77.2112
16.3987	66.8629		27.7592	0
16.3987	66.8629		27.7592	56.296
16.3987	20.5037		1.80736	0
16.3987	20.5037		1.80736	38.6325
16.3987	149.731		1.80736	144.061
11.8821	129.381		1.80736	144.061
13.2552	42.6545		1.80736	42.1724
13.2552	49.0397		1.80736	42.1724
13.2552	159.487		1.80736	13.5282
13.2552	54.1232		1.80736	130.613
13.2552	40.6262		1.80736	130.613
4.71687	40.7837		1.80736	0
4.71687	152.673		1.80736	38.6325
4.71687	152.673		1.80736	144.061
4.71687	110.304		1.80736	144.061
4.71687	118.512		1.80736	42.1724
4.71687	105.372		1.80736	42.1724
4.71687	105.372		1.80736	13.5282
4.71687	89.4367		1.80736	130.613
4.71687	89.4367		1.80736	130.613
4.71687	103.395		12.905	83.7559
27.2227	44.0613		12.905	103.07
27.2227	39.3897		12.905	103.07
27.2227	44.1356		12.905	37.8679
27.2227	33.7157		12.905	55.6548
27.2227	54.6328		12.905	59.7403
27.2227	77.5289		12.905	59.7403
27.2227	77.5289		25.811	109.401
27.2227	40.6262		25.811	109.401
21.6468	138.962		25.811	38.6325
21.6468	130.599		25.811	38.6325
21.6468	26.3243		25.811	106.056
21.6468	34.9388		25.811	106.056
39.568	36.0715		25.811	71.9765
39.568	80.55		25.811	71.9765
39.568	91.904		25.811	73.4099
39.568	18.2395		0.00128	1.20742e-06
21.378	28.5257		0.00128	48.1026
21.378	28.5257		0.00128	48.1026
21.378	10.7372		0.00128	23.9487
21.378	18.2395		0.00128	143.926
9.3047	134.549		0.00128	148.034
9.3047	134.549		0.00128	137.636
9.3047	39.94		0.00128	73.3938
9.3047	130.11		0.00128	71.6357
9.3047	130.11		0.00128	60.1295
9.3047	45.7513		0.00128	60.1295
9.3047	25.8062		0.00128	48.1429
9.3047	131.194		0.00128	48.1429
9.3047	131.194		0.00128	116.562
9.3047	0		0.00128	1.20742e-06
9.3047	12.163		0.00128	48.1026
9.3047	134.549		0.00128	48.1026
9.3047	134.549		0.00128	23.9487
9.3047	39.94		0.00128	143.926
9.3047	130.11		0.00128	148.034
9.3047	130.11		0.00128	137.636
9.3047	45.7513		0.00128	73.3938
9.3047	25.8062		0.00128	71.6357
9.3047	131.194		0.00128	60.1295
9.3047	131.194		0.00128	60.1295
9.3047	0		0.00128	48.1429
9.3047	12.163		0.00128	48.1429
5.22227	173.634		0.00128	116.562
5.22227	173.634		2.59827	148.647
5.22227	26.0269		2.59827	148.647
5.22227	0		2.59827	1.20742e-06
5.22227	173.634		2.59827	158.237
5.22227	173.634		2.59827	158.237
5.22227	26.0269		2.59827	30.2569
5.22227	0		2.59827	30.2569
17.9699	142.562		2.59827	149.66
17.9699	146.037		2.59827	149.66
17.9699	139.396		2.59827	148.647
17.9699	155.875		2.59827	148.647
17.9699	155.875		2.59827	1.20742e-06
17.9699	137.82		2.59827	158.237
17.9699	146.379		2.59827	158.237
17.9699	146.379		2.59827	30.2569
17.9699	135.347		2.59827	30.2569
2.54819	138.604		2.59827	149.66
2.54819	138.604		2.59827	149.66
2.54819	38.7806		6.1136	48.1026
2.54819	133.928		6.1136	48.1026
2.54819	133.928		6.1136
2.54819	49.0953		6.1136	167.757
2.54819	41.9762		6.1136	156.869
2.54819	109.304		6.1136	35.6653
2.54819	12.163		6.1136	35.6653
2.54819	12.163		6.1136	8.62677
14.4309	108.939		6.1136	8.62677
14.4309	26.3049		6.1136	74.6949
22.0491	16.8918		6.1136	48.1026
22.0491	129.844		6.1136	48.1026
22.0491	8.94614		6.1136
22.0491	150.824		6.1136	167.757
2.12438	55.6122		6.1136	156.869
2.12438	60.1008		6.1136	35.6653
2.12438	60.1008		6.1136	35.6653
2.12438			6.1136	8.62677
2.12438	62.326		6.1136	8.62677
2.12438	55.6122		6.1136	74.6949
2.12438	60.1008		3.61473	3.47941
2.12438	60.1008		3.61473	3.47941
2.12438			3.61473	2.39092
2.12438	62.326		3.61473	2.39092
26.5294	16.327		3.61473	72.2266
26.5294	94.892		3.61473	41.2524
26.5294	94.892		11.0527	90.1886
26.5294	7.16279		11.0527	134.887
26.5294	17.4135		11.0527	156.344
26.5294	27.8345		0.65256	66.0915
26.5294	27.8345		0.65256	66.0915
26.5294	14.5825		0.65256
26.5294	31.744		0.65256	64.5542
26.5294	31.744		0.65256	64.5542
26.5294	103.395		0.65256	106.347
26.5294	62.326		0.65256	106.347
26.5294	62.326		0.65256	66.0915
11.29	98.3225		0.65256	66.0915
11.29	95.8		0.65256
11.29	95.4202		0.65256	64.5542
18.8137	16.3926		0.65256	64.5542
18.8137	27.4491		0.65256	106.347
18.8137	10.7841		0.65256	106.347
18.8137	2.90186		7.91183	8.53774e-07
18.8137	53.1653		7.91183	130.552
18.8137	53.1653		7.91183	32.4319
18.8137	135.347		7.91183	32.4319
30.4337	126.611		7.91183	9.8884
30.4337	118.585		7.91183	9.8884
40.483	49.4184		7.91183	99.9007
40.483	26.3049		7.91183	145.831
3.36634	2.16566		7.91183	8.53774e-07
3.36634	33.848		7.91183	130.552
3.36634	160.788		7.91183	32.4319
			7.91183	32.4319
1.71112	3.53162		7.91183	9.8884
1.71112	7.53673		7.91183	9.8884
1.71112	3.43096		7.91183	99.9007
1.71112	19.6143		7.91183	145.831
1.71112	19.6143		1.64133	164.446
1.71112	2.36682		1.64133	164.446
1.71112	124.18		1.64133	0
1.71112	124.18		1.64133	136.538
1.71112	115.485		1.64133	136.538
1.71112	23.3325		1.64133	29.7827
1.71112	165.883		1.64133	29.7827
1.71112	165.883		1.64133	6.51179
1.71112	153.88		1.64133	6.51179
1.71112	153.88		1.64133	26.8359
1.71112	111.733		1.64133	159.134
1.71112	111.733		1.64133	159.134
1.71112	27.7216		1.64133	52.2147
1.71112	151.029		1.64133	164.446
1.71112	17.0746		1.64133	164.446
1.71112	17.0746		1.64133	0
1.71112	21.1458		1.64133	136.538
1.71112	18.1417		1.64133	136.538
1.71112	18.1417		1.64133	29.7827
1.71112	6.07115		1.64133	29.7827
1.71112	172.789		1.64133	6.51179
1.71112	172.789		1.64133	6.51179
1.71112	20.6775		1.64133	26.8359
1.71112	20.6775		1.64133	159.134
1.71112	172.881		1.64133	159.134
1.71112	21.0655		1.64133	52.2147
1.71112	16.716		26.054	132.587
1.71112	165.935		26.054	134.705
1.71112	165.935		26.054	134.705
1.71112	167.391		17.6342	157.492
1.71112	24.0107		17.6342	144.793
1.71112	24.0107		17.6342	7.06801
4.68142	3.53162		17.6342	141.943
4.68142	9.42251		17.6342	138.345
4.68142	29.0169		17.6342	118.385
4.68142	29.0169		17.6342	136.452
4.68142	6.89523		17.6342	139.799
4.68142	21.4747		17.6342	139.799
4.68142	21.4747		17.6342	91.2697
4.68142	3.53541		17.6342	10.6774
4.68142	125.651		17.6342	91.053
4.68142	125.651		17.6342	152.529
4.68142	113.742		17.6342	152.529
4.68142	24.2475		17.6342	140.006
4.68142	164.618		17.6342	16.5598
4.68142	164.618		17.6342	15.5684
4.68142	38.9734		17.6342	119.964
4.68142	38.9734		16.7011	39.6039
4.68142	110.296		16.7011	39.6039
4.68142	110.296		16.7011	78.4914
4.68142	28.3695		16.7011	78.4914
4.68142	153.982		16.7011	42.6155
4.68142	153.982		16.7011	42.6155
4.68142	148.072		16.7011	41.2524
4.68142	19.9461		16.7011	30.9425
4.68142	19.9461		16.7011	30.9425
4.68142	9.58704		0.82275	38.9882
4.68142	169.406		0.82275
4.68142	169.406		0.82275	60.3562
4.68142	19.5629		0.82275	48.1024
4.68142	19.2936		0.82275	32.1675
4.68142	170.715		0.82275	71.4896
4.68142	152.598		0.82275	120.627
1.07643	7.53673		0.82275	119.049
1.07643	9.42251		0.82275	27.8441
1.07643	21.8833		0.82275	91.046
1.07643	6.08582		0.82275	124.654
1.07643	12.1459		0.82275	32.6345
1.07643	12.1459		0.82275	69.3552
1.07643	5.95623		0.82275	38.9882
1.07643	160.203		0.82275
1.07643	122.956		0.82275	60.3562
1.07643	156.959		0.82275	48.1024
1.07643	9.92973		0.82275	32.1675
1.07643	9.92973		0.82275	71.4896
1.07643	120.88		0.82275	120.627
1.07643	28.1498		0.82275	119.049
1.07643	10.6466		0.82275	27.8441
1.07643	10.6466		0.82275	91.046
1.07643	15.5917		0.82275	124.654
1.07643	143.399		0.82275	32.6345
1.07643	7.07238		0.82275	69.3552
1.07643	2.97616		9.5963	144.18
1.07643	2.97616		9.5963	103.07
1.07643	13.2697		9.5963	0
1.07643	13.2697		9.5963	134.524
1.07643	167.346		9.5963	150.028
1.07643	177.193		9.5963	158.345
1.07643	177.193		9.5963	158.345
1.07643	17.296		9.5963	144.18
1.07643	10.0737		9.5963	103.07
1.07643	158.45		9.5963	0
1.07643	158.45		9.5963	134.524
1.07643	11.2209		9.5963	150.028
1.07643	161.329		9.5963	158.345
1.07643	17.004		9.5963	158.345
1.07643	17.004		20.0604	16.4807
1.07643	156.746		20.0604	20.12
1.07643	156.746		20.0604	147.574
2.0635	6.88839		20.0604	141.943
2.0635	6.88839		20.0604	15.2035
2.0635	2.32709		20.0604	29.1294
2.0635	2.32709		20.0604	27.701
2.0635	80.4352		20.0604	33.4578
2.0635	27.4073		20.0604	33.4578
2.0635	27.5649		20.0604	140.721
2.0635	31.271		20.0604	140.721
2.0635	112.941		20.0604	50.6841
2.0635	112.941		20.0604	135.447
2.0635	77.4926		20.0604	50.9556
2.0635	31.6998		20.0604	38.053
2.0635	31.6998		20.0604	38.053
1.02197	8.53774e-07		20.0604	7.56846
1.02197	58.7188		20.0604	158.46
1.02197	58.7188		20.0604	131.682
1.02197	59.1109		20.0604	24.0513
1.02197	59.1109		20.3093	23.9487
1.02197	174.991		20.3093	23.9487
1.02197	166.884		20.3093	144.951
1.02197	166.884		20.3093	139.699
1.02197	67.6692		20.3093	131.745
1.02197	67.6692		20.3093	52.527
1.02197	99.1441		20.3093	74.1737
1.02197	99.1441		20.3093	74.1737
1.02197	113.299		20.3093	38.6085
1.02197	113.299		20.3093	38.6085
1.02197	95.7801		20.3093	22.3944
1.02197	70.8051		20.3093	22.3944
1.02197	70.8051		20.3093	96.3213
1.02197	51.9667		80.6523	83.0988
1.02197	32.7131		80.6523	83.0988
1.02197	32.7131		20.6486	25.8029
1.02197	175.934		20.6486	9.18093
1.02197	175.934		20.6486	141.764
1.02197	92.6971		20.6486	138.345
1.02197	65.3097		20.6486	15.2035
1.02197	65.3097		20.6486	12.9821
1.02197	147.084		20.6486	20.2233
1.02197	79.9929		20.6486	20.2233
1.02197	43.7828		20.6486	47.9149
1.02197	43.7828		20.6486	51.5587
1.02197	171.424		20.6486	135.602
1.02197	171.424		20.6486	50.4767
1.02197	159.256		20.6486	50.4767
1.02197	159.256		20.6486	152.364
1.02197	146.423		20.6486	124.692
1.02197	146.423		20.6486	19.8941
1.02197	57.7994		20.6486	31.3454
1.02197	57.7994		6.83923	143.926
1.02197	62.9238		6.83923	143.926
1.02197	46.867		6.83923	167.757
1.02197	46.867		6.83923	167.757
1.02197	24.0009		6.83923	144.951
1.02197	24.0009		6.83923	13.3951
1.02197	62.0321		6.83923	14.9188
1.02197	37.5958		6.83923	146.98
1.02197	37.5958		6.83923	146.98
1.02197	56.9045		6.83923	164.343
1.02197	147.65		6.83923	164.343
1.02197	31.9972		6.83923	93.7809
1.02197	8.53774e-07		76.4839	32.722
1.02197	58.7188		76.4839	1.99352
1.02197	58.7188		76.4839	8.7479
1.02197	59.1109		76.4839	17.027
1.02197	59.1109		3.68107	1.20742e-06
1.02197	174.991		3.68107	69.449
1.02197	166.884		3.68107	69.449
1.02197	166.884		3.68107	37.4218
1.02197	67.6692		3.68107	24.4481
1.02197	67.6692		3.68107	1.20742e-06
1.02197	99.1441		3.68107	69.449
1.02197	99.1441		3.68107	69.449
1.02197	113.299		3.68107	37.4218
1.02197	113.299		3.68107	24.4481
1.02197	95.7801		15.4728	8.98289
1.02197	70.8051		15.4728	32.2646
1.02197	70.8051		1.30701	12.1963
1.02197	51.9667		1.30701	12.1963
1.02197	32.7131		1.30701	61.9688
1.02197	32.7131		1.30701	61.9688
1.02197	175.934		1.30701	30.9425
1.02197	175.934		1.30701	0
1.02197	92.6971		1.30701	12.1963
1.02197	65.3097		1.30701	12.1963
1.02197	65.3097		1.30701	61.9688
1.02197	147.084		1.30701	61.9688
1.02197	79.9929		1.30701	30.9425
1.02197	43.7828		1.30701	0
1.02197	43.7828		2.21458
1.02197	171.424		2.21458	110.896
1.02197	171.424		2.21458	29.1649
1.02197	159.256		2.21458	29.1649
1.02197	159.256		2.21458
1.02197	146.423		2.21458	110.896
1.02197	146.423		2.21458	29.1649
1.02197	57.7994		2.21458	29.1649
1.02197	57.7994		9.44303	28.6122
1.02197	62.9238		9.44303	28.6122
1.02197	46.867		9.44303	136.538
1.02197	46.867		9.44303	136.538
1.02197	24.0009		9.44303	0
1.02197	24.0009		9.44303	41.8872
1.02197	62.0321		9.44303	41.8872
1.02197	37.5958		9.44303	119.184
1.02197	37.5958		9.44303	119.184
1.02197	56.9045		9.44303	134.937
1.02197	147.65		9.44303	134.937
1.02197	31.9972		9.44303	139.503
3.64181	58.7188		9.44303	36.8177
3.64181	58.7188		9.44303	36.8177
3.64181	0		9.44303	97.8147
3.64181	0.56336		9.44303	138.336
3.64181	0.56336		9.44303	138.336
3.64181	117.657		9.44303	28.6122
3.64181	110.878		9.44303	28.6122
3.64181	110.878		9.44303	136.538
3.64181	10.0125		9.44303	136.538
3.64181	10.0125		9.44303	0
3.64181	40.5823		9.44303	41.8872
3.64181	40.5823		9.44303	41.8872
3.64181	55.7425		9.44303	119.184
3.64181	55.7425		9.44303	119.184
3.64181	152.441		9.44303	134.937
3.64181	9.389		9.44303	134.937
3.64181	12.3484		9.44303	139.503
3.64181	12.3484		9.44303	36.8177
3.64181	8.92256		9.44303	36.8177
3.64181	139.235		9.44303	97.8147
3.64181	139.235		9.44303	138.336
3.64181	7.63944		9.44303	138.336
3.64181	7.63944		2.71311	166.831
3.64181	125.174		2.71311	166.831
3.64181	125.174		2.71311	168.979
3.64181	43.2144		2.71311	59.1992
3.64181	7.04474		2.71311	24.6652
3.64181	7.04474		2.71311	24.6652
3.64181	153.781		2.71311	71.4472
3.64181	22.8046		2.71311	71.4472
3.64181	15.6601		2.71311	0
3.64181	15.6601		2.71311	15.1506
3.64181	141.82		2.71311	15.1506
3.64181	141.82		2.71311	154.228
3.64181	154.567		2.71311	154.228
3.64181	154.567		2.71311	14.0448
3.64181	1.46502		2.71311	14.0448
3.64181	1.46502		2.71311	159.264
3.64181	14.8052		2.71311	159.264
3.64181	12.5325		2.71311	151.553
3.64181	12.5325		2.71311	151.553
3.64181	35.1563		2.71311	168.703
3.64181	35.1563		2.71311	168.703
3.64181	5.38969		2.71311	147.453
3.64181	21.5453		2.71311	168.853
3.64181	21.5453		2.71311	168.853
3.64181	8.24132		2.71311	131.51
3.64181	144.765		2.71311	101.322
3.64181	29.2526		2.71311	148.6
3.64181	58.7188		2.71311	148.6
3.64181	58.7188		2.71311	166.831
3.64181	0		2.71311	166.831
3.64181	0.56336		2.71311	168.979
3.64181	0.56336		2.71311	59.1992
3.64181	117.657		2.71311	24.6652
3.64181	110.878		2.71311	24.6652
3.64181	110.878		2.71311	71.4472
3.64181	10.0125		2.71311	71.4472
3.64181	10.0125		2.71311	0
3.64181	40.5823		2.71311	15.1506
3.64181	40.5823		2.71311	15.1506
3.64181	55.7425		2.71311	154.228
3.64181	55.7425		2.71311	154.228
3.64181	152.441		2.71311	14.0448
3.64181	9.389		2.71311	14.0448
3.64181	12.3484		2.71311	159.264
3.64181	12.3484		2.71311	159.264
3.64181	8.92256		2.71311	151.553
3.64181	139.235		2.71311	151.553
3.64181	139.235		2.71311	168.703
3.64181	7.63944		2.71311	168.703
3.64181	7.63944		2.71311	147.453
3.64181	125.174		2.71311	168.853
3.64181	125.174		2.71311	168.853
3.64181	43.2144		2.71311	131.51
3.64181	7.04474		2.71311	101.322
3.64181	7.04474		2.71311	148.6
3.64181	153.781		2.71311	148.6
3.64181	22.8046		58.7211	60.3562
3.64181	15.6601		58.7211	60.3562
3.64181	15.6601		58.7211	29.1499
3.64181	141.82		58.7211	23.0157
3.64181	141.82		58.7211	29.9442
3.64181	154.567		58.7211	55.2241
3.64181	154.567		58.7211	32.6234
3.64181	1.46502		58.7211	35.3241
3.64181	1.46502		58.7211	32.4196
3.64181	14.8052		58.7211	15.8302
3.64181	12.5325		52.7441	29.1499
3.64181	12.5325		52.7441	32.9814
3.64181	35.1563		52.7441	14.9394
3.64181	35.1563		52.7441	2.11037
3.64181	5.38969		52.7441	26.6636
3.64181	21.5453		52.7441	10.1978
3.64181	21.5453		58.0251	95.5446
3.64181	8.24132		58.0251	95.5446
3.64181	144.765		58.0251	72.0362
3.64181	29.2526		58.0251	59.7151
2.69091	3.97431		58.0251	68.3085
2.69091	3.97431		58.0251	91.7487
2.69091	18.498		58.0251	91.7487
2.69091	5.50935		58.0251	13.2474
2.69091	16.8442		58.0251	58.5698
2.69091	16.8442		58.0251	61.7139
2.69091	77.3534		58.0251	34.875
2.69091	17.7292		58.0251	89.407
2.69091	5.48064		58.0251	109.431
2.69091	23.0745		58.0251	79.7814
2.69091	23.0745		58.0251	75.1705
2.69091	41.6178		58.0251	24.6665
2.69091	41.6178		58.0251	54.6151
2.69091	14.7433		3.66365	9.59071
2.69091	17.653		3.66365	9.59071
2.69091	69.2506		3.66365	158.237
2.69091	12.9439		3.66365	158.237
2.69091	19.8149		3.66365	15.1506
2.69091	49.9993		3.66365	15.1506
3.20982	59.1109		3.66365
3.20982	59.1109		3.66365	171.275
3.20982	0.56336		3.66365	171.275
3.20982	0.56336		3.66365	144.268
3.20982	1.20742e-06		3.66365	144.268
3.20982	117.238		3.66365	167.735
3.20982	110.428		3.66365	167.735
3.20982	110.428		3.66365	175.761
3.20982	9.47879		3.66365	175.761
3.20982	9.47879		3.66365	121.454
3.20982	55.2698		3.66365	96.4762
3.20982	55.2698		3.66365	151.331
3.20982	152.965		3.66365	151.331
3.20982	9.34359		3.66365	9.59071
3.20982	11.8828		3.66365	9.59071
3.20982	11.8828		3.66365	158.237
3.20982	24.1319		3.66365	158.237
3.20982	24.1319		3.66365	15.1506
3.20982	125.519		3.66365	15.1506
3.20982	125.519		3.66365
3.20982	9.48183		3.66365	171.275
3.20982	138.806		3.66365	171.275
3.20982	138.806		3.66365	144.268
3.20982	7.23395		3.66365	144.268
3.20982	7.23395		3.66365	167.735
3.20982	124.792		3.66365	167.735
3.20982	124.792		3.66365	175.761
3.20982	43.2112		3.66365	175.761
3.20982	163.149		3.66365	121.454
3.20982	163.149		3.66365	96.4762
3.20982	136.228		3.66365	151.331
3.20982	136.228		3.66365	151.331
3.20982	153.334		19.4872	46.2148
3.20982	22.6088		19.4872	37.8679
3.20982	15.9339		19.4872	134.524
3.20982	15.9339		19.4872	134.524
3.20982	25.558		6.54159	8.98289
3.20982	141.456		6.54159	39.8794
3.20982	141.456		17.3016	148.034
3.20982	154.126		17.3016	148.034
3.20982	154.126		17.3016	156.869
3.20982	1.50608		17.3016	156.869
3.20982	1.50608		17.3016	139.699
3.20982	15.1244		17.3016	13.3951
3.20982	12.7931		17.3016	10.431
3.20982	12.7931		17.3016	89.2777
3.20982	157.106		17.3016	155.227
3.20982	35.5022		17.3016	155.227
3.20982	35.5022		17.3016	151.28
3.20982	5.50901		17.3016	151.28
3.20982	21.8674		17.3016	160.232
3.20982	21.8674		17.3016	160.232
3.20982	144.032		17.3016	120.727
3.20982	144.032		17.3016	82.339
3.20982	8.73935		39.1223	39.7507
3.20982	144.639		39.1223	48.1851
3.20982	137.444		39.1223	130.552
3.20982	137.444		39.1223	130.552
3.20982	29.7552		39.1223	118.385
3.20982	59.1109		39.1223	29.1294
3.20982	59.1109		39.1223	60.7191
3.20982	0.56336		39.1223	60.7191
3.20982	0.56336		39.1223	111.735
3.20982	1.20742e-06		39.1223	111.735
3.20982	117.238		39.1223	40.0186
3.20982	110.428		39.1223	36.9831
3.20982	110.428		39.1223	33.9614
3.20982	9.47879		15.1482	34.217
3.20982	9.47879		15.1482	9.90615
3.20982	55.2698		15.1482	137.655
3.20982	55.2698		15.1482	55.6548
3.20982	152.965		15.1482	136.452
3.20982	9.34359		15.1482	150.028
3.20982	11.8828		15.1482	150.028
3.20982	11.8828		15.1482	27.701
3.20982	24.1319		15.1482	12.9821
3.20982	24.1319		15.1482	8.66087
3.20982	125.519		15.1482	8.66087
3.20982	125.519		15.1482	38.1733
3.20982	9.48183		15.1482	58.9124
3.20982	138.806		15.1482	137.222
3.20982	138.806		15.1482	59.0783
3.20982	7.23395		15.1482	59.0783
3.20982	7.23395		15.1482	146.373
3.20982	124.792		15.1482	121.22
3.20982	124.792		15.1482	27.8503
3.20982	43.2112		15.1482	43.589
3.20982	163.149		5.04921	3.75235
3.20982	163.149		5.04921	0
3.20982	136.228		5.04921	4.25457
3.20982	136.228		5.04921	131.454
3.20982	153.334		5.04921	131.454
3.20982	22.6088		5.04921	3.75235
3.20982	15.9339		5.04921	0
3.20982	15.9339		5.04921	4.25457
3.20982	25.558		5.04921	131.454
3.20982	141.456		5.04921	131.454
3.20982	141.456		10.9069	104.436
3.20982	154.126		10.9069	64.3107
3.20982	154.126		10.9069	136.09
3.20982	1.50608		10.9069	69.3333
3.20982	1.50608		7.06679	36.041
3.20982	15.1244		7.06679	13.41
3.20982	12.7931		7.06679	139.473
3.20982	12.7931		7.06679	59.7403
3.20982	157.106		7.06679	139.799
3.20982	35.5022		7.06679	158.345
3.20982	35.5022		7.06679	158.345
3.20982	5.50901		7.06679	33.4578
3.20982	21.8674		7.06679	20.2233
3.20982	21.8674		7.06679	60.7191
3.20982	144.032		7.06679	8.66087
3.20982	144.032		7.06679	8.53774e-07
3.20982	8.73935		7.06679	159.373
3.20982	144.639		7.06679	159.373
3.20982	137.444		7.06679	67.4626
3.20982	137.444		7.06679	142.652
3.20982	29.7552		7.06679	65.2115
2.83463	0		7.06679	27.026
2.83463	7.39792		7.06679	146.234
2.83463	18.7708		7.06679	36.041
2.83463	2.86443		7.06679	13.41
2.83463	7.38374		7.06679	139.473
2.83463	47.2326		7.06679	59.7403
2.83463	47.2326		7.06679	139.799
2.83463	145.908		7.06679	158.345
2.83463	145.908		7.06679	158.345
2.83463	130.429		7.06679	33.4578
2.83463	130.429		7.06679	20.2233
2.83463	54.244		7.06679	60.7191
2.83463	54.244		7.06679	8.66087
2.83463	11.3361		7.06679	8.53774e-07
2.83463	5.98915		7.06679	159.373
2.83463	5.98915		7.06679	159.373
2.83463	100.11		7.06679	67.4626
2.83463	177.389		7.06679	142.652
2.83463	177.389		7.06679	65.2115
2.83463	1.63665		7.06679	27.026
2.83463	35.6701		7.06679	146.234
2.83463	35.6701		21.6504	137.636
2.83463	134.26		21.6504	137.636
2.83463	134.26		21.6504	131.745
2.83463	8.33233		21.6504	14.9188
2.83463	163.699		21.6504	10.431
2.83463	163.699		21.6504	84.2757
2.83463	82.7892		21.6504	153.657
2.83463	82.7892		21.6504	153.657
2.83463	7.47373		21.6504	153.857
2.83463	50.0976		21.6504	153.857
2.83463	50.0976		21.6504	112.512
2.83463	19.3654		21.6504	89.7271
2.83463	0		11.7368	148.232
2.83463	7.39792		11.7368	156.101
2.83463	18.7708		11.7368	32.4319
2.83463	2.86443		11.7368	32.4319
2.83463	7.38374		11.7368	140.721
2.83463	47.2326		11.7368	111.735
2.83463	47.2326		11.7368	159.373
2.83463	145.908		11.7368	159.373
2.83463	145.908		11.7368
2.83463	130.429		11.7368	41.2172
2.83463	130.429		11.7368	41.2172
2.83463	54.244		11.7368	96.9672
2.83463	54.244		11.7368	143.709
2.83463	11.3361		11.7368	148.232
2.83463	5.98915		11.7368	156.101
2.83463	5.98915		11.7368	32.4319
2.83463	100.11		11.7368	32.4319
2.83463	177.389		11.7368	140.721
2.83463	177.389		11.7368	111.735
2.83463	1.63665		11.7368	159.373
2.83463	35.6701		11.7368	159.373
2.83463	35.6701		11.7368
2.83463	134.26		11.7368	41.2172
2.83463	134.26		11.7368	41.2172
2.83463	8.33233		11.7368	96.9672
2.83463	163.699		11.7368	143.709
2.83463	163.699		25.8392	17.9455
2.83463	82.7892		25.8392	48.1024
2.83463	82.7892		25.8392	48.1024
2.83463	7.47373		25.8392	59.7151
2.83463	50.0976		25.8392	20.3802
2.83463	50.0976		25.8392	72.8477
2.83463	19.3654		25.8392	101.261
10.9408	29.0169		25.8392	114.524
10.9408	0		25.8392	41.9024
10.9408	103.88		25.8392	140.074
10.9408	97.8157		25.8392	55.2437
10.9408	97.8157		25.8392	131.278
10.9408	141.769		25.8392	82.5107
10.9408	164.217		25.8392	15.9248
10.9408	164.217		25.8392	70.7874
10.9408	137.031		2.61288	0
10.9408	137.031		2.61288	85.0349
10.9408	153.474		2.61288	19.9595
10.9408	28.7731		2.61288	19.9595
10.9408	147.778		2.61288	101.32
10.9408	147.778		2.61288	101.32
10.9408	49.0604		2.61288	0
10.9408	49.0604		2.61288	85.0349
10.9408	7.29042		2.61288	19.9595
10.9408	140.599		2.61288	19.9595
10.9408	140.599		2.61288	101.32
10.9408	160.202		2.61288	101.32
10.9408	13.2952		47.0191	90.1886
10.9408	145.708		47.0191	87.7599
10.9408	155.323		47.0191	66.4532
10.9408	11.0613		22.8538	25.9352
10.9408	22.1039		22.8538	25.9352
10.9408	171.758		22.8538	14.906
10.9408	169.351		22.8538	20.1013
10.9408	169.351		22.8538	20.1013
10.9408	29.0169		22.8538	95.0429
10.9408	0		22.8538	88.3506
10.9408	103.88		22.8538	88.3506
10.9408	97.8157		22.8538	154.228
10.9408	97.8157		22.8538	154.228
10.9408	141.769		22.8538
10.9408	164.217		22.8538	148.597
10.9408	164.217		22.8538	148.597
10.9408	137.031		22.8538	16.1203
10.9408	137.031		22.8538	16.1203
10.9408	153.474		22.8538	9.15086
10.9408	28.7731		22.8538	24.4458
10.9408	147.778		22.8538	24.4458
10.9408	147.778		22.8538	169.237
10.9408	49.0604		22.8538	36.0503
10.9408	49.0604		22.8538	7.60118
10.9408	7.29042		22.8538	7.60118
10.9408	140.599		22.8538	25.9352
10.9408	140.599		22.8538	25.9352
10.9408	160.202		22.8538	14.906
10.9408	13.2952		22.8538	20.1013
10.9408	145.708		22.8538	20.1013
10.9408	155.323		22.8538	95.0429
10.9408	11.0613		22.8538	88.3506
10.9408	22.1039		22.8538	88.3506
10.9408	171.758		22.8538	154.228
10.9408	169.351		22.8538	154.228
10.9408	169.351		22.8538
8.18717	21.8833		22.8538	148.597
8.18717	27.9604		22.8538	148.597
8.18717	13.9001		22.8538	16.1203
8.18717	13.9001		22.8538	16.1203
8.18717	26.7999		22.8538	9.15086
8.18717	161.062		22.8538	24.4458
8.18717	161.062		22.8538	24.4458
8.18717	16.792		22.8538	169.237
8.18717	16.792		22.8538	36.0503
8.18717	80.2566		22.8538	7.60118
8.18717	101.185		22.8538	7.60118
8.18717	46.5669		32.7614	137.822
8.18717	13.8327		32.7614	137.822
8.18717	13.8327		32.7614	129.637
8.18717	7.88024		32.7614	130.156
8.18717	7.88024		32.7614	59.8976
8.18717	18.0372		23.9303	106.86
8.18717	141.165		23.9303	77.6124
8.18717	161.995		23.9303	100.68
8.18717	18.9078		23.9303	47.9149
8.18717	18.9078		23.9303	38.1733
8.18717	13.5781		23.9303	136.09
8.18717	13.5781		23.9303	61.1537
8.18717	145.513		23.9303	105.942
8.18717	159.581		23.9303	97.2459
8.18717	159.581		23.9303	97.2459
8.18717	4.86441		23.9303	108.347
8.18717	18.8922		23.9303	85.7109
8.18717	137.11		23.9303	46.8683
8.18717	137.11		23.9303	67.8394
8.18717	16.942		72.7508	73.3938
8.18717	135.746		72.7508	73.3938
8.18717	135.746		72.7508	52.527
8.18717	21.526		72.7508	89.2777
1.3894	3.43096		72.7508	84.2757
1.3894	6.89523		72.7508	73.3021
1.3894	6.08582		72.7508	73.3021
1.3894	27.9604		72.7508	70.9645
1.3894	17.4182		72.7508	70.9645
1.3894	17.4182		72.7508	73.6563
1.3894	4.28509		2.6609
1.3894	155.649		2.6609	168.825
1.3894	117.877		2.6609	168.825
1.3894	167.284		2.6609	85.7494
1.3894	167.284		2.6609	137.554
1.3894	113.882		2.6609
1.3894	113.882		2.6609	168.825
1.3894	154.254		2.6609	168.825
1.3894	14.5385		2.6609	85.7494
1.3894	14.5385		2.6609	137.554
1.3894	126.011		2.49884	69.449
1.3894	24.2383		2.49884	69.449
1.3894	16.0353		2.49884	137.822
1.3894	16.0353		2.49884	0
1.3894	19.4425		2.49884	49.8899
1.3894	142.408		2.49884	69.449
1.3894	2.73852		2.49884	69.449
1.3894	175.116		2.49884	137.822
1.3894	175.116		2.49884	0
1.3894	9.06036		2.49884	49.8899
1.3894	9.06036		5.51264	155.227
1.3894	18.3553		5.51264	168.825
1.3894	18.3553		5.51264	168.825
1.3894	173.417		5.51264
1.3894	172.094		5.51264	90.7664
1.3894	172.094		5.51264	34.5209
1.3894	22.1068		5.51264	155.227
1.3894	13.8865		5.51264	168.825
1.3894	163.982		5.51264	168.825
1.3894	163.982		5.51264
1.3894	163.961		5.51264	90.7664
1.3894	16.006		5.51264	34.5209
1.3894	161.64		20.5775	16.8465
1.3894	23.0893		20.5775	16.8465
1.3894	23.0893		20.5775	19.0658
1.3894	162.053		20.5775	19.0658
1.3894	162.053		20.5775	144.061
2.14358	174.991		20.5775	144.061
2.14358	174.991		20.5775	106.056
2.14358	117.657		20.5775	64.5542
2.14358	117.657		20.5775	64.5542
2.14358	117.238		20.5775	0
2.14358	117.238		20.5775	156.642
2.14358	103.88		20.5775	156.642
2.14358	103.88		20.5775	16.8465
2.14358	8.13788		20.5775	16.8465
2.14358	8.13788		20.5775	19.0658
2.14358	108.439		20.5775	19.0658
2.14358	108.439		20.5775	144.061
2.14358	98.6945		20.5775	144.061
2.14358	65.6172		20.5775	106.056
2.14358	113.962		20.5775	64.5542
2.14358	113.962		20.5775	64.5542
2.14358	85.8272		20.5775	0
2.14358	110.917		20.5775	156.642
2.14358	110.917		20.5775	156.642
2.14358	36.2305		8.59254	6.97344
2.14358	97.006		8.59254	32.1675
2.14358	132.22		8.59254	32.1675
2.14358	132.22		8.59254	68.3085
2.14358	113.662		8.59254	20.3802
2.14358	113.662		8.59254	81.2571
2.14358	4.20486		8.59254	119.168
2.14358	4.20486		8.59254	129.088
2.14358	36.9633		8.59254	39.1866
2.14358	36.9633		8.59254	156.962
2.14358	68.9728		8.59254	60.6838
2.14358	114.562		8.59254	143.449
2.14358	76.371		8.59254	92.9239
2.14358	114.655		8.59254	13.8843
2.14358	113.861		51.2644	85.0349
2.14358	138.402		51.2644	85.0349
2.14358	138.402		51.2644	93.1907
2.14358	89.2016		51.2644	95.2946
2.14358	120.074		51.2644	95.2946
2.14358	145.402		51.2644	98.0838
2.14358	127.517		51.2644	98.0838
2.14358	80.0847		56.5807	32.722
2.14358	80.0847		56.5807	32.9814
1.61219	19.6143		56.5807	26.9404
1.61219	21.4747		56.5807	33.6881
1.61219	12.1459		56.5807	58.8177
1.61219	17.4182		56.5807	36.4341
1.61219	1.20742e-06		67.5748	23.0157
1.61219	18.0844		67.5748	14.9394
1.61219	171.855		67.5748	26.9404
1.61219	173.347		67.5748	16.9666
1.61219	173.347		67.5748	39.6143
1.61219	165.542		67.5748	11.0212
1.61219	1.54745		67.5748	13.8247
1.61219	1.54745		71.0554	66.583
1.61219	16.9053		71.0554	60.6238
1.61219	40.9826		71.0554	97.1859
1.61219	40.9826		71.0554	91.2697
1.61219	19.1684		71.0554	50.6841
1.61219	146.585		71.0554	51.5587
1.61219	146.585		71.0554	58.9124
1.61219	162.545		71.0554	67.4626
1.61219	171.863		71.0554	67.4626
1.61219	9.94755		71.0554	61.1537
1.61219	9.94755		71.0554	85.3675
1.61219	19.6143		71.0554	80.0315
1.61219	21.4747		71.0554	80.0315
1.61219	12.1459		71.0554	107.82
1.61219	17.4182		71.0554	82.7888
1.61219	1.20742e-06		71.0554	31.8091
1.61219	18.0844		71.0554	31.0271
1.61219	171.855		1.99142	8.53774e-07
1.61219	173.347		1.99142	111.653
1.61219	173.347		1.99142	8.53774e-07
1.61219	165.542		1.99142	111.653
1.61219	1.54745		7.79305	174.312
1.61219	1.54745		7.79305	174.312
1.61219	16.9053		7.79305	161.682
1.61219	40.9826		7.79305	13.6361
1.61219	40.9826		7.79305	13.6361
1.61219	19.1684		7.79305	78.6562
1.61219	146.585		7.79305	78.6562
1.61219	146.585		7.79305	41.8872
1.61219	162.545		7.79305	41.8872
1.61219	171.863		7.79305	14.0448
1.61219	9.94755		7.79305	14.0448
1.61219	9.94755		7.79305	148.597
0.77597			7.79305	148.597
0.77597	7.30668		7.79305	1.20742e-06
0.77597	7.30668		7.79305	165.345
0.77597	69.2848		7.79305	165.345
0.77597	69.2848		7.79305	141.048
0.77597	177.727		7.79305	141.048
0.77597	177.727		7.79305	164.218
0.77597	30.7007		7.79305	164.218
0.77597	32.1756		7.79305	145.259
0.77597	111.715		7.79305	173.029
0.77597	111.715		7.79305	173.029
0.77597	59.3526		7.79305	21.3691
0.77597	59.3526		7.79305	119.005
0.77597	45.2565		7.79305	145.844
0.77597	45.2565		7.79305	145.844
0.77597	31.1803		7.79305	174.312
0.77597	31.1803		7.79305	174.312
0.77597			7.79305	161.682
0.77597	7.30668		7.79305	13.6361
0.77597	7.30668		7.79305	13.6361
0.77597	69.2848		7.79305	78.6562
0.77597	69.2848		7.79305	78.6562
0.77597	177.727		7.79305	41.8872
0.77597	177.727		7.79305	41.8872
0.77597	30.7007		7.79305	14.0448
0.77597	32.1756		7.79305	14.0448
0.77597	111.715		7.79305	148.597
0.77597	111.715		7.79305	148.597
0.77597	59.3526		7.79305	1.20742e-06
0.77597	59.3526		7.79305	165.345
0.77597	45.2565		7.79305	165.345
0.77597	45.2565		7.79305	141.048
0.77597	31.1803		7.79305	141.048
0.77597	31.1803		7.79305	164.218
0.33023	0		7.79305	164.218
0.33023	169.023		7.79305	145.259
0.33023	19.9712		7.79305	173.029
0.33023	92.7464		7.79305	173.029
0.33023	92.7464		7.79305	21.3691
0.33023	0		7.79305	119.005
0.33023	169.023		7.79305	145.844
0.33023	19.9712		7.79305	145.844
0.33023	92.7464		20.6784	134.887
0.33023	92.7464		20.6784	87.7599
2.72754	7.39792		20.6784	76.726
2.72754	7.39792		20.6784	45.202
2.72754	22.496		24.4482	71.6357
2.72754	7.5833		24.4482	71.6357
2.72754	57.8285		24.4482	93.1907
2.72754	3.15358		24.4482	125.712
2.72754	41.548		24.4482	125.712
2.72754	41.548		24.4482	42.7554
2.72754	150.744		24.4482	42.7554
2.72754	150.744		24.4482	44.9584
2.72754	49.0377		16.1632	37.4218
2.72754	49.0377		16.1632	37.4218
2.72754	4.00873		16.1632	129.637
2.72754	93.6368		16.1632	13.1476
2.72754	170.093		0.01863	83.0988
2.72754	170.093		0.01863	0
2.72754	9.01985		0.01863	83.0988
2.72754	172.382		0.01863	0
2.72754	172.382		2.30725	10.1999
2.72754	157.85		2.30725	10.1999
2.72754	30.2983		2.30725	73.3912
2.72754	30.2983		2.30725	91.7487
2.72754	167.889		2.30725	0
2.72754	10.9421		2.30725	18.5505
2.72754	157.288		2.30725	12.8567
2.72754	157.288		2.30725	10.1999
2.72754	102.01		2.30725	10.1999
2.72754	102.01		2.30725	73.3912
2.72754	6.75539		2.30725	91.7487
2.72754	44.3566		2.30725	0
2.72754	44.3566		2.30725	18.5505
2.72754	13.1841		2.30725	12.8567
0.98011	3.97431		1.5735	9.69983
0.98011	1.20742e-06		1.5735	9.69983
0.98011	47.3557		1.5735	15.5872
0.98011	47.3557		1.5735	107.303
0.98011	79.3958		1.5735	171.897
0.98011	79.3958		1.5735	171.897
0.98011	71.4013		1.5735	88.5039
0.98011	71.4013		1.5735	88.5039
0.98011	9.44908		1.5735	159.264
0.98011	17.4555		1.5735	159.264
0.98011	17.4555		1.5735	171.275
0.98011	40.935		1.5735	171.275
0.98011	40.935		1.5735	165.345
0.98011	40.5126		1.5735	165.345
0.98011	7.02407		1.5735	1.20742e-06
0.98011	22.3742		1.5735	33.212
0.98011	22.3742		1.5735	33.212
0.98011	35.2417		1.5735	12.4493
0.98011	12.9636		1.5735	12.4493
0.98011	42.8324		1.5735	21.8332
0.98011	42.8324		1.5735	10.4562
0.98011	38.8286		1.5735	10.4562
0.98011	155.515		1.5735	56.5205
0.98011	66.5665		1.5735	77.749
0.98011	66.5665		1.5735	21.6664
0.98011	69.5048		1.5735	21.6664
0.98011	13.0541		1.5735	9.69983
0.98011	41.5562		1.5735	9.69983
0.98011	3.97431		1.5735	15.5872
0.98011	1.20742e-06		1.5735	107.303
0.98011	47.3557		1.5735	171.897
0.98011	47.3557		1.5735	171.897
0.98011	79.3958		1.5735	88.5039
0.98011	79.3958		1.5735	88.5039
0.98011	71.4013		1.5735	159.264
0.98011	71.4013		1.5735	159.264
0.98011	9.44908		1.5735	171.275
0.98011	17.4555		1.5735	171.275
0.98011	17.4555		1.5735	165.345
0.98011	40.935		1.5735	165.345
0.98011	40.935		1.5735	1.20742e-06
0.98011	40.5126		1.5735	33.212
0.98011	7.02407		1.5735	33.212
0.98011	22.3742		1.5735	12.4493
0.98011	22.3742		1.5735	12.4493
0.98011	35.2417		1.5735	21.8332
0.98011	12.9636		1.5735	10.4562
0.98011	42.8324		1.5735	10.4562
0.98011	42.8324		1.5735	56.5205
0.98011	38.8286		1.5735	77.749
0.98011	155.515		1.5735	21.6664
0.98011	66.5665		1.5735	21.6664
0.98011	66.5665		0.13793	60.1295
0.98011	69.5048		0.13793	60.1295
0.98011	13.0541		0.13793	74.1737
0.98011	41.5562		0.13793	19.9595
1.64516	13.9001		0.13793	19.9595
1.64516	0		0.13793	95.2946
1.64516	173.169		0.13793	125.712
1.64516	173.169		0.13793
1.64516	110.912		0.13793	82.957
1.64516	110.912		0.13793	82.957
1.64516	129.908		0.13793	158.55
1.64516	112.705		0.13793	60.1295
1.64516	92.4046		0.13793	60.1295
1.64516	36.011		0.13793	74.1737
1.64516	13.9403		0.13793	19.9595
1.64516	19.2301		0.13793	19.9595
1.64516	19.2301		0.13793	95.2946
1.64516	10.4034		0.13793	125.712
1.64516	164		0.13793
1.64516	6.72201		0.13793	82.957
1.64516	12.3999		0.13793	82.957
1.64516	5.75804		0.13793	158.55
1.64516	5.75804		30.8933	138.784
1.64516	173.408		30.8933	138.784
1.64516	173.408		30.8933	97.0974
1.64516	9.16217		30.8933	97.0974
1.64516	13.5604		30.8933	30.2569
1.64516	113.527		30.8933	30.2569
1.64516	7.80724		30.8933	29.7827
1.64516	158.19		30.8933	29.7827
1.64516	169.67		30.8933	119.184
1.64516	169.67		30.8933	119.184
1.64516	173.869		30.8933	151.553
1.64516	173.869		30.8933	151.553
1.64516	95.1562		30.8933	144.268
1.64516	95.1562		30.8933	144.268
1.64516	11.1029		30.8933	141.048
1.64516	148.251		30.8933	141.048
[truncated: 49,632 more rows]

## Sheet: Figure 6i-l
Actin-ISG distance						Actin-ISG shortest distance in 200 nm						MT-ISG
2.8 Glu - 30 min			16.7 Glu - 30 min			2.8 Glu - 30 min			16.7 Glu - 30 min			2.8 Glu - 30 min	16.7 Glu - 30 min
Orientation of actin filament [°]	Actin-ISG distance [nm]		Orientation of actin filament [°]	Actin-ISG distance [nm]		Orientation of actin filament [°]	Shortest ISG distance [nm]		Orientation of actin filament [°]	Shortest ISG distance [nm]		MT-ISG distance [nm]	MT-ISG distance [nm]
12.8065	4.4483		1.01479	5.5299		67.7526	2.32303		0.38114	1.89674		530.052	837.736
0.58363	4.4483		4.08492	6.1462		1.61219	4.44826		0.38114	3.79349		527.898	835.797
1.61219	4.4483		6.95859	6.706		1.61219	4.44826		0.38114	4.24125		524.493	832.896
0.3386	4.8358		24.0762	7.7046		0.58363	4.44826		1.01479	5.52991		521.918	830.005
1.95271	5.0183		20.5013	8.5879		0.58363	4.44826		1.01479	5.84616		518.529	828.082
10.7502	5.0183		12.8744	10.5606		0.58363	4.44826		4.08492	6.14615		515.146	825.207
7.937	5.5299		17.6348	10.7296		0.58363	4.44826		1.01479	6.57051		511.769	822.341
0.33125	5.8462		0.88828	12.6529		12.8065	4.44826		1.01479	6.57051		509.382	820.435
38.4726	6.8388		2.79725	13.0034		12.8065	4.44826		1.01479	6.57051		506.157	818.534
7.36355	7.2226		44.239	14.5073		0.58363	4.64605		6.95859	6.706		502.363	815.689
0.03914	7.2226		19.4872	15.641		0.58363	4.83577		6.95859	6.706		502.363	812.83
2.39581	7.8205		72.1425	16.2058		0.3386	4.83577		4.08492	6.96908		498.726	809.98
0.00996	8.4825		2.8761	18.8246		12.8065	4.83577		4.08492	7.22258		495.511	807.136
4.54255	8.5879		67.3573	22.1603		0.58363	5.01831		1.01479	7.22258		492.146	805.263
3.99185	8.5879		7.02549	22.5226		12.8065	5.01831		0.38114	7.22258		489.617	802.433
14.3763	9.4837		70.2167	22.6818		12.8065	5.01831		4.08492	7.22258		486.416	799.614
7.08615	9.8558		33.1264	22.8398		12.8065	5.01831		1.01479	7.70461		483.216	797.761
6.33917	10.302		16.6571	24.6941		1.9527	5.01831		4.08492	7.70461		479.439	795.889
6.21037	10.4751		12.685	24.7669		10.7502	5.01831		1.01479	7.70461		478.35	793.087
0.54684	11.5374		5.10815	27.5191		1.61219	5.52991		24.0762	7.70461		475.858	790.296
0.3505	11.769		8.40287	30.6722		0.58363	5.52991		24.0762	7.82047		472.519	788.467
0.42648	11.769		26.4008	30.8476		0.58363	5.52991		6.95859	7.82047		469.188	785.694
16.9845	12.1451		12.905	31.3106		0.58363	5.52991		1.01479	7.82047		465.659	783.88
8.1621	13.4789		4.70477	33.7173		0.58363	5.52991		24.0762	7.82047		462.348	781.124
1.95475	14.4452		3.2558	34.3515		0.58363	5.52991		6.95859	8.0472		460.319	778.38
7.7144	14.5692		3.99413	37.8161		0.58363	5.52991		6.95859	8.0472		456.848	775.679
27.5146	14.5692		7.05476	38.941		0.58363	5.52991		6.95859	8.0472		453.568	772.957
3.83596	14.7532		1.659	42.8135		0.58363	5.52991		6.95859	8.0472		450.296	770.247
4.8127	14.7532		73.0372	42.8135		0.3386	5.52991		6.95859	8.0472		446.883	768.481
7.40841	15.4092		2.52814	43.294		12.8065	5.52991		6.95859	8.1582		443.635	765.79
0.00026	15.6983		5.85232	43.4392		12.8065	5.52991		4.08492	8.1582		441.884	763.111
2.93809	15.6983		39.2763	43.7897		7.937	5.52991		4.08492	8.1582		438.33	761.368
7.17254	17.0707		10.0099	44.845		10.7502	5.52991		4.08492	8.1582		435.118	759.594
3.63441	17.2802		31.0278	45.0851		0.58363	5.69023		0.38114	8.26771		430.628	756.943
0.68462	17.3839		1.25859	49.6063		0.3386	5.69023		4.08492	8.26771		428.588	754.304
3.62109	18.044		5.83952	50.3799		10.7502	5.69023		1.01479	8.48249		425.387	752.591
12.4517	18.6326		0.82571	51.1945		10.7502	5.69023		1.01479	8.48249		422.195	749.973
1.58539	19.9834		4.28255	51.5447		10.7502	5.69023		24.0762	8.48249		418.714	747.367
4.52249	20.118		8.53496	51.8925		0.58363	5.84616		24.0762	8.58787		415.776	745.679
0.02229	22.4826		0.48302	53.648		0.33124	5.84616		20.5013	8.58787		412.623	743.095
2.87839	22.6421		12.5606	55.6396		12.8065	5.84616		4.08492	8.58787		410.499	740.523
21.6504	23.1138		4.8937	59.2562		7.937	5.84616		20.5013	8.58787		407.376	737.965
4.64969	26.3504		1.25074	59.8903		10.7502	5.84616		24.0762	8.58787		404.325	736.266
0.98011	27.6496		9.64539	65.1138		10.7502	5.84616		4.08492	8.58787		400.851	733.775
3.20982	27.9408		31.2313	66.7508		1.61219	5.99803		20.5013	8.69197		397.679	731.252
8.37114	28.3244		60.5763	67.0734		1.61219	6.14615		24.0762	8.99704		394.518	729.625
2.42455	28.4512		2.21458	67.2743		1.61219	6.14615		24.0762	9.09646		391.231	727.125
2.822	28.7029		58.7156	67.8334		1.61219	6.14615		20.5013	9.29211		389.413	724.638
17.2361	28.9525		7.85085	68.1113		0.33124	6.14615		20.5013	9.29211		386.296	722.216
4.18138	30.1099		66.0102	68.1509		7.937	6.14615		1.01479	9.29211		382.947	719.757
1.55384	30.4071		0.17943	68.4012		7.937	6.14615		4.08492	9.3884		379.974	717.313
2.43626	31.051		16.2913	70.5247		10.7502	6.14615		4.08492	9.3884		376.894	714.936
5.57433	31.5681		44.1127	71.0963		7.937	6.29079		6.95859	9.48372		373.618	712.521
3.77557	32.2725		2.12016	72.1885		7.937	6.29079		20.5013	9.48372		371.892	710.069
5.94669	32.3004		10.9069	76.5425		67.7526	6.29079		20.5013	9.48372		368.991	707.545
0.48715	32.9073		3.26836	76.5895		10.7502	6.29079		6.95859	9.48372		365.796	705.035
8.80009	32.9346		6.58849	77.3723		10.7502	6.29079		24.0762	9.67153		362.784	703.427
9.65184	32.9892		1.85695	77.9398		0.3386	6.57051		24.0762	9.76408		359.747	700.715
0.52824	33.7706		0.61402	78.3885		0.3386	6.57051		20.5013	9.85577		358.183	698.235
11.8821	34.1677		23.1754	78.4917		0.3386	6.57051		24.0762	10.0366		355.003	695.769
9.24721	34.4299		7.72328	79.4484		7.937	6.57051		1.01479	10.1258		352.021	693.378
10.2673	35.0513		5.24969	81.8132		7.937	6.57051		20.5013	10.1258		348.903	690.942
5.51373	35.2049		10.4262	83.6935		10.7502	6.57051		4.08492	10.3019		348.903	688.52
24.7517	35.256		18.4323	83.8545		1.61219	6.706		20.5013	10.3019		345.897	686.114
4.86881	36.4106		9.67059	85.3429		1.61219	6.706		4.08492	10.4751		342.909	683.787
6.51497	37.6732		0.25708	86.8058		1.61219	6.706		12.8744	10.5606		340.255	681.411
2.40707	37.8637		1.3499	89.3384		0.58363	6.706		24.0762	10.7296		338.464	679.051
3.11938	38.0532		3.62025	89.4692		0.58363	6.706		17.6348	10.7296		335.528	676.775
3.76106	39.2401		13.0382	89.9604		0.58363	6.706		12.8744	10.8131		332.61	674.446
1.81844	40.6806		12.3541	90.9448		0.58363	6.706		20.5013	10.8131		329.591	672.134
0.72272	41.295		52.7861	91.2115		0.3386	6.706		17.6348	10.8131		328.433	669.838
2.69091	41.5772		69.7798	92.7952		12.8065	6.706		17.6348	10.8131		326.785	668.316
10.5211	43.0857		12.7015	96.2772		12.8065	6.706		1.01479	10.896		323.943	666.873
3.02069	43.2524		29.4733	99.2397		10.7502	6.706		12.8744	10.896		321.046	664.616
8.66441	43.4805		3.13132	99.8811		10.7502	6.706		12.8744	10.896		319.718	663.195
42.0181	44.2596		17.2956	100.187		0.58363	6.83881		6.95859	10.896		318.023	659.85
10.8122	44.4421		0.76205	102.468		12.8065	6.83881		4.08492	10.9782		315.262	657.634
26.4845	44.7246		8.02672	103.359		10.7502	6.83881		17.6348	11.3805		312.523	655.435
5.91405	44.9052		0.78694	107.505		10.7502	6.83881		4.08492	11.3805		309.785	653.254
2.35194	45.0851		36.4107	108.106		10.7502	6.83881		17.6348	11.4592		307.103	651.09
6.78003	45.6008		42.0316	109.396		38.4726	6.83881		4.08492	11.5374		305.77	649.023
6.41028	45.7583		5.37818	110.354		38.4726	6.83881		4.08492	11.5374		303.111	646.895
12.3719	47.7022		0.09102	113.21		1.61219	7.22258		4.08492	11.5374		300.453	644.785
0.24341	47.7211		3.0941	114.631		0.3386	7.22258		1.01479	11.769		299.124	642.694
1.01797	48.0217		1.28898	116.074		0.33124	7.22258		0.38114	11.769		296.466	640.017
0.01749	48.7282		17.6009	116.353		0.33124	7.22258		6.95859	12.0708		293.812	638.649
2.34489	48.7651		27.5074	117.56		7.36355	7.22258		20.5013	12.0708		292.508	636.614
0.40261	49.6063		6.43161	117.575		12.8065	7.22258		20.5013	12.0708		289.901	634.597
8.23327	49.8595		67.4074	119.027		0.03914	7.22258		17.6348	12.0708		287.368	632.6
7.55611	51.6144		2.47733	119.314		1.9527	7.22258		24.0762	12.0708		286.154	631.279
9.99311	51.6841		88.0927	119.314		10.7502	7.22258		20.5013	12.0708		283.533	628.8
3.70171	52.1863		2.91485	120.782		10.7502	7.22258		12.8744	12.0708		281.061	626.844
2.72754	52.7179		20.3631	121.82		10.7502	7.22258		20.5013	12.2189		280.054	624.996
7.17946	53.6815		6.18093	122.791		38.4726	7.22258		17.6348	12.3652		277.343	623.081
7.62945	54.4798		74.245	124.045		1.61219	7.58697		4.08492	12.4378		276.421	621.277
12.5592	54.7269		28.0007	127.301		1.61219	7.70461		12.8744	12.5816		274.081	619.402
1.84168	55.4453		0.02692	127.365		7.937	7.70461		12.8744	12.5816		273.085	616.36
21.6239	55.6396		30.8093	127.463		0.33124	7.82047		0.88827	12.6529		270.823	614.605
1.8391	56.0904		11.9309	128.594		7.36355	7.82047		0.88827	12.6529		269.731	612.754
2.89249	56.458		5.75242	129.757		7.36355	7.82047		12.8744	12.6529		267.76	611.019
0.77733	57.8118		2.41492	130.159		2.3958	7.82047		2.79725	13.0034		266.727	609.211
4.92789	57.8584		0.05891	131.171		2.3958	7.82047		20.5013	13.141		264.574	607.423
2.8183	58.4616		1.52609	131.342		2.3958	7.82047		12.8744	13.141		263.565	605.756
3.46626	62.8793		2.77135	133.428		0.33124	7.93465		2.79725	13.3448		261.544	602.806
7.29362	63.9712		0.00912	133.744		2.3958	7.93465		0.38114	13.3448		260.628	601.184
25.3667	64.2797		4.62134	134.989		2.3958	7.93465		17.6348	13.412		260.044	599.449
2.99326	65.0724		9.06179	135.069		0.3386	8.0472		24.0762	13.412		257.922	597.731
11.5185	65.1277		5.9981	135.952		12.8065	8.0472		20.5013	13.4789		257.601	596.146
0.91093	65.2243		23.2123	136.737		0.58363	8.1582		6.95859	13.4789		255.519	594.474
21.3752	66.5349		2.35312	137.602		0.03914	8.1582		0.88827	13.4789		255.107	593.329
1.66209	68.6637		4.54611	137.641		38.4726	8.1582		4.08492	13.4789		254.408	592.168
2.59219	68.7161		0.01508	138.228		1.61219	8.26771		0.88827	13.4789		252.698	590.402
11.9738	69.8712		34.2118	140.218		0.58363	8.26771		0.88827	13.4789		251.881	588.659
4.89681	70.0641		1.63985	141.311		0.3386	8.26771		0.88827	13.4789		250.115	586.937
12.0538	70.1923		3.54676	142.912		0.33124	8.26771		2.79725	13.6776		249.323	585.238
5.44622	70.8936		6.82565	143.006		7.937	8.26771		2.79725	13.6776		249.063	583.562
3.44736	72.6728		13.1459	143.909		2.3958	8.26771		2.79725	14.0025		247.036	582.49
23.1484	72.7346		5.02515	143.915		2.3958	8.26771		2.79725	14.0025		246.62	581.396
4.66729	72.7964		5.41725	144.458		2.3958	8.26771		0.88827	14.0025		244.5	579.774
0.66861	72.8828		17.0872	146.584		10.7502	8.26771		2.79725	14.0666		244.062	578.706
3.92345	73.338		11.2819	147.074		10.7502	8.26771		2.79725	14.0666		243.323	577.123
10.9408	74.6387		1.89941	147.202		10.7502	8.26771		1.01479	14.0666		241.758	575.564
7.28696	75.1671		0.03395	147.684		0.58363	8.48249		17.6348	14.2571		241.125	574.029
8.26754	75.2269		5.51991	149.62		0.00996	8.48249		12.8744	14.2571		239.448	573.019
18.0831	75.3583		1.29024	150.484		2.3958	8.48249		4.08492	14.3201		239.279	571.524
1.16373	75.5847		0	151.276		38.4726	8.48249		0.88827	14.3201		239.369	570.542
4.51477	77.4304		2.18068	153.044		0.58363	8.58787		2.79725	14.3828		237.816	720.669
18.9719	77.6855		19.2284	154.477		0.58363	8.58787		17.6348	14.5073		238.043	721.512
1.18372	78.3656		1.07479	156.001		0.3386	8.58787		44.239	14.5073		236.424	721.512
5.88714	78.7662		7.51093	156.852		0.33124	8.58787		6.95859	14.6921		236.238	722.771
1.07986	79.776		1.16293	157.464		7.36355	8.58787		4.08492	14.6921		236.398	722.359
5.41008	80.3154		10.1093	158.108		3.99185	8.58787		24.0762	14.7532		234.901	722.349
0.57146	80.7621		57.2299	159.479		3.99185	8.58787		2.79725	14.7532		235.028	722.359
1.97449	81.2506		0.09677	159.58		12.8065	8.58787		0.88827	14.814		235.403	722.349
1.24699	82.208		5.4558	160.104		1.9527	8.58787		0.88827	14.814		234.085	723.195
1.28743	83.3489		9.44303	160.193		7.937	8.58787		12.8744	14.814		233.854	723.225
3.33263	85.711		6.42204	161.624		0.00996	8.58787		20.5013	14.8746		233.827	723.721
1.25411	86.6918		8.1171	161.669		0.00996	8.58787		2.79725	14.8746		234.449	724.611
10.5506	87.0438		2.21983	161.708		2.3958	8.58787		12.8744	14.9951		233.342	724.712
7.92519	87.0644		65.802	162.075		2.3958	8.58787		0.38114	14.9951		233.854	723.593
1.20429	87.3738		6.28162	162.772		4.54255	8.58787		44.239	14.9951		234.265	723.747
6.68586	87.5486		30.7593	163.401		4.54255	8.58787		44.239	15.0549		233.076	723.926
2.3933	87.6821		2.33534	163.824		4.54255	8.58787		2.79725	15.0549		233.669	724.885
11.2135	87.846		9.32288	165.865		38.4726	8.58787		2.79725	15.0549		234.277	723.868
6.05638	88.1731		7.96399	166.59		0.58363	8.69197		12.8744	15.2331		233.076	724.114
15.8058	90.0604		0	167.301		3.99185	8.69197		2.79725	15.5255		233.581	724.385
1.9085	90.1502		9.22401	167.789		12.8065	8.79484		20.5013	15.5255		233.145	724.17
3.83501	90.3595		53.1453	168.03		38.4726	8.79484		19.4872	15.641		233.296	724.483
10.2948	90.6774		8.34353	168.576		4.54255	8.89651		19.4872	15.641		234.165	724.82
0.99049	90.7567		2.50338	168.895		1.61219	8.99704		1.01479	15.7555		233.977	725
4.31558	91.0536		5.41148	169.523		0.58363	8.99704		4.08492	15.8125		234.138	724.85
12.7457	91.6443		4.83437	169.846		0.33124	8.99704		6.95859	15.8693		235.219	725.254
3.63406	92.358		0.69304	170.675		3.99185	8.99704		0.88827	15.9259		234.48	725.683
9.77731	94.1614		4.42899	171.065		3.99185	8.99704		2.79725	16.0944		235.594	726.137
12.1293	94.3141		4.92113	171.18		0.03914	8.99704		44.239	16.0944		236.58	726.051
7.14541	95.074		8.39242	172.619		7.937	8.99704		24.0762	16.0944		235.91	726.547
0.25253	96.5105		1.5322	174.696		0.00996	8.99704		19.4872	16.1502		237.165	727.067
2.97895	96.7246		38.6334	175.215		2.3958	8.99704		2.79725	16.1502		237.427	726.417
3.88188	96.8454		1.37304	175.595		38.4726	8.99704		2.79725	16.2058		237.956	726.398
1.47639	98.6854		0.01363	176.672		2.3958	9.09646		19.4872	16.2058		238.628	726.987
1.56635	99.0946		15.7758	177.038		2.3958	9.09646		19.4872	16.2058		238.933	727.585
31.8768	99.3122		0.009	177.53		7.36355	9.29211		72.1425	16.2058		240.374	728.205
4.43853	99.7189		0.47855	177.814		7.36355	9.29211		44.239	16.4263		240.857	728.238
7.50831	100.492		0	180.186		1.9527	9.29211		0.88827	16.5354		241.453	728.342
3.39707	103.002		1.70233	180.236		7.937	9.29211		72.1425	16.5897		243.087	728.233
6.47337	103.142		13.2033	181.142		67.7526	9.29211		1.01479	16.6978		242.787	728.947
6.59675	103.49		11.3026	181.181		7.937	9.3884		12.8744	16.6978		244.544	729.684
4.89002	104.053		24.9806	183.018		0.00996	9.3884		19.4872	16.6978		245.308	728.638
14.507	104.148		8.46564	183.94		4.54255	9.3884		17.6348	16.8052		246.814	729.42
0.18784	104.166		10.8916	184.277		4.54255	9.3884		20.5013	16.8586		247.567	730.05
7.2309	104.217		18.4409	186.2		1.61219	9.48372		72.1425	16.8586		249.254	729.064
3.31247	104.45		6.13913	186.966		0.33124	9.48372		44.239	16.8586		249.027	729.915
35.2491	104.957		4.40074	187.216		3.99185	9.48372		19.4872	16.8586		250.833	730.789
17.2276	105.308		4.70188	188.442		0.00996	9.48372		6.95859	16.8586		251.678	731.005
2.49476	105.308		4.28445	191.002		0.00996	9.48372		2.79725	17.0179		252.623	730.782
2.27228	106.065		1.92846	191.228		0.00996	9.48372		20.5013	17.0179		254.517	731.551
31.8358	106.336		7.87706	191.534		14.3763	9.48372		2.79725	17.0707		254.478	731.761
1.42557	106.387		12.8798	191.651		4.54255	9.48372		0.88827	17.0707		255.48	731.514
4.28156	106.876		0.13596	191.731		4.54255	9.48372		72.1425	17.0707		257.528	732.406
3.17297	107.103		24.7983	191.956		4.54255	9.48372		19.4872	17.1757		259.629	732.611
2.34706	107.405		1.31623	192.671		1.61219	9.57808		0.88827	17.2801		259.84	732.198
11.29	107.48		2.72512	193.151		1.61219	9.57808		24.0762	17.4356		262.046	733.126
6.51009	109.429		6.37555	193.435		0.58363	9.67153		4.08492	17.4356		264.301	733.38
39.4017	109.995		9.5963	194.122		0.33124	9.67153		44.239	17.4356		264.557	734.343
6.51949	110.378		2.93552	194.557		2.3958	9.67153		4.08492	17.5385		266.771	734.178
1.42441	110.566		4.30872	194.964		0.58363	9.76408		6.95859	17.6407		267.148	734.461
1.4589	111.182		6.89726	196.69		0.03914	9.76408		19.4872	17.6407		269.327	735.002
6.74532	111.61		1.35003	197.83		14.3763	9.76408		12.8744	17.6407		271.549	734.896
25.9305	111.666		1.99142	197.894		10.7502	9.76408		12.8744	17.6916		271.91	735.938
15.2733	111.86		12.7387	197.958		4.54255	9.76408		72.1425	17.6916		274.229	736.109
20.1178	112.685		7.81071	198.103		4.54255	9.76408		0.88827	17.793		274.714	736.081
8.02433	112.94		5.9425	198.126		38.4726	9.76408		20.5013	17.8938		277.11	737.189
13.2604	113.599		17.5208	199.018		3.99185	9.85577		72.1425	17.944		279.565	737.411
11.3994	114.16		69.6019	200.504		7.937	9.85577		44.239	17.9941		280.195	737.461
5.06294	114.207		3.70187	201.323		7.08615	9.85577		0.38114	18.0938		282.729	738.216
4.85207	115.273		8.44029	202.29		0.58363	10.0366		2.79725	18.0938		283.454	738.145
0.48497	115.725		0.23808	203.12		7.36355	10.1258		19.4872	18.2423		286.056	739.353
2.44667	115.818		11.643	204.123		7.937	10.1258		2.79725	18.2915		288.667	740.583
6.83055	116.376		7.03549	205.427		0.03914	10.2143		0.88827	18.4384		289.463	741.055
1.62967	116.908		19.2501	206.48		14.3763	10.2143		2.79725	18.5842		290.595	740.463
6.17108	117.253		72.3358	208.784		0.3386	10.3019		2.79725	18.6807		292.591	741.751
3.73972	117.499		84.1688	209.115		0.33124	10.3019		0.88827	18.6807		295.338	743.062
19.1569	118.094		2.7301	209.661		7.937	10.3019		17.6348	18.6807		296.287	744.395
15.6463	118.421		3.62806	209.927		6.33917	10.3019		19.4872	18.7768		299.094	744.942
2.87836	119.465		0.0271	210.773		38.4726	10.3019		24.0762	18.8246		300.683	745.257
7.21828	119.51		1.6609	211.612		6.21037	10.4751		12.8744	18.8246		301.555	746.653
5.98424	119.901		22.6987	212.41		12.8065	10.4751		19.4872	18.8246		303.627	748.071
4.36627	120.454		2.64133	214.382		2.3958	10.4751		2.8761	18.8246		305.27	748.68
1.65009	120.596		13.2867	214.743		7.08615	10.4751		19.4872	18.8246		307.439	749.097
11.7835	120.745		5.35546	216.698		1.61219	10.5606		72.1425	18.9674		309.134	750.577
2.9864	120.924		0.10849	217.725		1.61219	10.5606		44.239	18.9674		311.407	751.232
0.45766	120.946		1.64133	217.729		1.61219	10.5606		2.79725	19.062		313.155	752.905
1.25298	122.762		8.53791	217.853		10.7502	10.5606		1.01479	19.2031		315.51	754.443
2.98137	123.084		18.6433	218.208		4.54255	10.5606		20.5013	19.2498		317.324	754.985
15.0362	123.171		22.6584	218.784		0.58363	10.7296		72.1425	19.2498		319.766	755.701
9.51525	124.334		2.01659	219.851		0.00996	10.7296		4.08492	19.3431		322.262	757.298
1.09711	125.199		13.3912	219.94		0.00996	10.7296		4.08492	19.3895		324.16	758.917
49.7223	125.88		7.37194	220.647		14.3763	10.7296		2.79725	19.3895		325.437	758.675
2.49209	126.187		40.4606	221.302		4.54255	10.7296		0.88827	19.4358		328.506	760.333
7.0279	126.215		5.23058	221.501		0.58363	10.8131		0.88827	19.4358		329.886	762.01
9.06155	127.018		5.84067	222.95		6.21037	10.8131		6.95859	19.7571		331.786	763.708
1.03613	127.025		9.82962	223.635		6.21037	10.8131		44.239	19.7571		333.171	763.543
7.16854	127.978		10.1127	223.852		7.36355	10.8131		19.4872	19.8026		335.831	765.28
1.1711	128.398		0.36212	225.545		14.3763	10.8131		19.4872	19.9384		337.86	767.097
0.53198	129.514		0.00678	227.059		2.3958	10.8131		0.88827	19.9384		339.348	767.136
0.46954	130.868		8.03581	227.534		4.54255	10.8131		20.5013	20.2072		342.122	768.921
16.4586	131.39		0.54343	227.759		38.4726	10.8131		72.1425	20.296		343.685	770.725
0.56129	131.793		10.5099	229.29		3.99185	10.896		24.0762	20.296		345.283	771.619
5.29652	132.134		14.9537	230.382		0.33124	10.9782		72.1425	20.3403		348.686	772.506
2.62991	132.596		12.5965	231.391		4.54255	10.9782		0.88827	20.3403		350.3	774.366
3.29948	132.894		0.88342	231.725		4.54255	10.9782		44.239	20.5164		351.796	776.245
4.1683	132.968		1.92611	233.087		0.03914	11.0598		72.1425	20.6475		354.579	777.187
2.98397	134.448		72.5723	233.176		6.21037	11.1408		72.1425	20.6475		356.149	778.13
2.50176	134.528		20.0604	234.196		0.3386	11.2213		6.95859	20.821		358.703	780.018
5.52441	134.836		6.58575	235.116		1.9527	11.2213		0.38114	20.8642		360.314	780.976
17.8701	135.169		56.5335	236.603		7.937	11.2213		19.4872	20.9072		361.958	780.992
3.61863	135.275		27.8571	236.926		0.00996	11.2213		2.79725	20.9931		363.633	783.077
0.27382	135.945		3.63475	237.392		6.21037	11.3805		4.08492	20.9931		366.219	785.025
7.59865	136.104		17.5758	237.408		6.21037	11.3805		12.8744	20.9931		367.914	786.027
3.69901	136.414		2.03746	237.635		6.21037	11.3805		19.4872	21.1212		369.622	787.039
21.9248	137		18.2757	237.862		0.58363	11.4592		44.239	21.2062		371.36	789.032
2.41455	138.365		19.5845	238.379		6.21037	11.4592		17.6348	21.2062		373.128	790.135
11.5315	138.475		4.32893	239.099		6.21037	11.4592		20.5013	21.2486		376.259	791.188
45.4851	138.618		1.84737	240.677		6.21037	11.4592		12.8744	21.3752		378.09	792.25
3.31613	139.214		3.99686	241.509		14.3763	11.4592		19.4872	21.3752		379.95	793.322
3.69769	139.285		7.48947	242.342		0.58363	11.5374		72.1425	21.5011		381.839	795.394
52.9535	140.417		9.99026	242.346		6.21037	11.5374		72.1425	21.5429		383.757	797.483
0.63453	140.551		21.7852	243.109		6.21037	11.5374		44.239	21.5429		387.003	797.708
0.43465	140.577		1.37193	243.172		0.54684	11.5374		20.5013	21.5429		389.027	799.832
0.65086	141.043		6.79431	243.571		12.8065	11.5374		4.08492	21.5846		390.964	800.966
7.56465	142.357		29.738	244.242		7.937	11.5374		4.08492	21.6262		392.901	802.263
23.2736	142.931		77.0689	244.911		4.54255	11.5374		44.239	21.6262		394.864	804.428
29.959	144.582		0.43311	245.44		4.54255	11.5374		24.0762	21.8331		396.855	804.732
4.35954	144.589		27.0286	245.703		7.08615	11.5374		44.239	21.8331		398.58	806.923
0.65383	144.831		7.50668	245.992		7.08615	11.6151		1.01479	21.9564		400.633	809.286
12.481	144.955		9.58427	246.043		38.4726	11.6923		67.3573	22.1603		402.711	809.633
0.62212	145.209		2.09533	246.42		0.54684	11.769		4.08492	22.2008		404.865	811.871
11.8152	145.253		4.64525	248.3		0.33124	11.769		0.88827	22.2008		406.992	814.126
3.5293	145.568		1.22776	248.448		12.8065	11.769		67.3573	22.2817		408.908	814.524
0.46321	148.201		0.03567	248.585		0.42648	11.769		72.1425	22.2817		411.093	816.968
18.883	149.09		76.6868	249.427		0.3505	11.769		6.95859	22.2817		413.288	819.27
36.9884	149.644		6.19781	249.625		7.937	11.769		12.8744	22.3623		415.458	819.718
13.9455	149.765		5.73846	249.816		6.21037	11.8452		0.88827	22.4826		417.652	822.052
1.70796	150.107		8.31404	249.827		7.937	11.8452		67.3573	22.5226		419.644	823.59
4.2981	150.226		7.71208	250.668		2.3958	11.9961		7.02549	22.5226		421.824	825.056
2.25735	151.514		61.88	250.955		2.3958	11.9961		67.3573	22.6421		421.6	827.4
10.1051	152.561		11.8898	251.581		4.54255	11.9961		2.79725	22.6421		423.813	827.791
3.20287	152.62		3.32584	251.967		0.54684	12.0708		2.8761	22.6421		426.048	830.072
18.6542	152.932		0.2366	252.235		0.54684	12.0708		70.2167	22.6818		428.114	832.368
16.9459	153.214		6.09421	253.071		1.9527	12.0708		19.4872	22.7609		430.402	832.965
0.45975	153.302		2.3231	254.955		0.3505	12.0708		67.3573	22.7609		431.352	835.292
5.98102	154.82		6.6137	254.962		7.937	12.0708		0.88827	22.7609		433.425	837.634
18.2023	154.936		6.62254	255.286		0.00996	12.0708		7.02549	22.8004		435.719	838.123
59.366	154.977		5.13086	256.085		0.00996	12.0708		33.1264	22.8398		437.866	840.496
3.42233	155.075		63.6419	257.605		4.54255	12.0708		20.5013	22.8398		440.21	842.883
8.72092	155.382		7.12852	258.813		4.54255	12.0708		20.5013	22.8398		441.24	843.577
0.76673	155.469		8.0498	259.022		4.54255	12.0708		67.3573	22.9577		443.487	844.132
5.02025	156.012		73.7931	259.895		4.54255	12.0708		7.02549	22.9577		445.898	846.564
4.4946	156.467		8.29054	260.072		7.08615	12.0708		7.02549	22.9968		448.214	847.15
7.12038	156.714		3.67202	260.117		7.08615	12.0708		4.08492	22.9968		450.671	848.836
11.5146	156.857		29.51	260.524		7.08615	12.0708		72.1425	23.0749		451.809	850.23
3.33102	157.795		9.3423	260.932		16.9845	12.1451		70.2167	23.1915		454.217	851.953
5.73365	158.046		3.05257	261.038		7.08615	12.1451		67.3573	23.1915		456.737	853.527
78.9074	158.131		39.5087	261.469		1.61219	12.2189		44.239	23.3076		457.87	855.288
1.66044	159.326		52.1887	261.647		0.58363	12.2189		70.2167	23.423		460.432	855.974
69.2646	159.575		22.8538	262.091		6.21037	12.2189		44.239	23.423		462.967	858.525
8.27568	160.748		6.33611	262.372		7.08615	12.2189		17.6348	23.423		464.23	859.241
3.80664	160.994		20.5047	262.581		0.54684	12.2923		12.8744	23.423		466.824	861.083
4.59885	161.713		7.01491	263.702		10.7502	12.2923		67.3573	23.423		469.468	862.568
4.53146	161.841		13.0008	264.516		7.08615	12.2923		70.2167	23.423		470.771	864.603
6.70237	161.98		11.757	265.412		0.54684	12.3652		70.2167	23.4614		473.445	866.109
20.0818	161.997		0.23159	265.822		0.54684	12.3652		7.02549	23.4614		474.787	868.023
1.67112	162.463		23.6645	267.057		14.3763	12.3652		70.2167	23.538		477.471	868.835
11.2599	162.96		2.85207	267.239		4.54255	12.3652		6.95859	23.6143		480.157	871.499
0.57539	163.302		8.98232	268.485		4.54255	12.3652		1.01479	23.6143		481.498	872.341
2.49371	163.566		7.68261	268.967		1.61219	12.4378		70.2167	23.6143		484.181	874.332
11.5886	164.159		2.86714	269.658		6.21037	12.4378		72.1425	23.6903		486.863	874.768
19.8137	164.361		2.58288	270.048		7.36355	12.4378		7.02549	23.7282		489.547	877.639
1.02518	165.621		2.83928	270.597		67.7526	12.4378		24.0762	23.7661		490.916	878.536
0.34862	165.751		7.11	270.833		4.54255	12.4378		72.1425	23.8039		492.317	879.449
30.9618	167.446		23.9303	270.889		0.3386	12.5816		70.2167	24.0296		493.685	881.524
0.00626	167.87		25.7028	271.446		7.08615	12.5816		0.88827	24.0296		496.471	882.47
1.93739	167.993		71.1656	271.513		0.58363	12.6529		70.2167	24.0296		499.287	883.432
7.18562	168.186		0.35669	272.089		0.54684	12.6529		70.2167	24.067		500.735	885.564
8.16177	168.276		10.3746	272.399		0.33124	12.6529		67.3573	24.1043		503.602	886.559
9.27147	168.298		6.28385	272.528		0.03914	12.6529		70.2167	24.1043		505.084	887.568
4.45802	168.351		11.9808	272.712		0.03914	12.6529		44.239	24.2902		506.663	888.593
12.1187	169.47		31.7628	272.749		0.3505	12.6529		4.08492	24.3272		508.088	891.443
1.62932	169.804		27.0091	273.483		0.00996	12.6529		67.3573	24.3641		511.045	892.496
4.53482	169.867		0.24029	273.832		2.3958	12.6529		70.2167	24.4746		512.693	893.563
4.3218	170.353		3.68616	273.848		7.08615	12.6529		67.3573	24.4746		514.254	895.82
4.62908	170.417		2.6797	273.976		7.08615	12.6529		0.88827	24.6212		517.163	896.92
6.20457	170.623		10.9427	276.137		7.08615	12.6529		67.3573	24.6577		520.213	898.034
16.5578	170.712		1.89219	276.186		7.08615	12.6529		16.6571	24.6941		521.816	900.346
29.9616	170.939		2.59348	276.827		7.08615	12.6529		0.88827	24.6941		524.912	901.492
3.12248	171.065		3.1721	277.11		7.08615	12.6529		0.38114	24.7305		526.545	902.653
26.2102	171.17		6.42614	277.161		7.08615	12.6529		12.685	24.7669		529.684	903.827
17.5885	171.191		3.05129	277.184		7.08615	12.6529		2.79725	24.7669		531.347	906.804
16.1194	171.684		16.3602	278.033		7.08615	12.6529		70.2167	24.7669		534.528	907.996
2.35372	171.768		7.79305	279.037		7.08615	12.6529		7.02549	24.7669		537.543	909.188
15.2835	172.035		11.0091	279.127		7.08615	12.6529		0.88827	24.7669		539.438	910.38
15.5512	172.108		20.1902	280.044		7.08615	12.6529		7.02549	24.8031		542.484	911.576
2.78827	172.515		9.61459	280.144		38.4726	12.6529		44.239	24.8031		544.37	913.375
2.52921	172.541		20.6486	280.298		1.61219	12.7237		7.02549	24.8031		547.594	914.012
0.40455	172.869		54.0717	281.131		6.21037	12.7237		20.5013	24.9838		549.314	915.251
4.26511	172.952		15.1482	281.288		3.99185	12.7237		19.4872	24.9838		552.578	916.504
3.28634	173.025		58.3639	281.288		4.54255	12.7237		16.6571	25.0557		554.325	917.707
1.72496	173.082		12.2423	282.612		4.54255	12.7237		7.02549	25.0916		557.625	918.561
20.2923	173.119		2.43692	282.717		7.08615	12.7237		4.08492	25.1989		560.72	919.849
1.63	173.197		6.04082	283.457		7.08615	12.7237		67.3573	25.2345		562.737	920.093
1.73391	173.233		45.2679	283.539		38.4726	12.7942		7.02549	25.3057		565.855	921.253
13.2348	173.233		0.48106	283.654		38.4726	12.9341		24.0762	25.4475		567.911	922.58
17.1621	173.249		49.7683	283.986		1.61219	13.0034		70.2167	25.4475		571.051	923.92
1.80637	173.394		0.66517	285.159		12.8065	13.0034		44.239	25.4828		573.144	924.737
1.5701	173.622		7.09777	285.178		0.42648	13.0034		2.8761	25.4828		576.306	926.109
11.3154	173.803		7.06679	285.474		0.3505	13.0034		20.5013	25.5181		576.849	926.818
5.39102	174.851		15.3039	285.852		0.3505	13.0034		16.6571	25.5533		580.027	928.222
11.4001	175.677		1.29531	286.232		10.7502	13.0034		67.3573	25.6236		583.212	929.639
32.5814	175.8		9.56483	288.642		7.08615	13.0034		12.685	25.7636		586.695	930.559
13.413	176.239		2.44931	289.901		7.08615	13.0034		70.2167	25.7636		589.899	932.008
15.4234	176.565		3.14806	290.32		2.3958	13.141		12.685	25.7636		593.111	933.469
4.06445	176.81		33.3689	290.425		7.08615	13.141		2.79725	25.8333		595.295	933.211
23.0633	177.145		22.8499	291.417		7.08615	13.141		70.2167	25.9029		598.483	934.702
5.21461	178.359		2.869	292.252		7.08615	13.141		4.08492	25.9376		601.679	936.059
1.5769	179.154		3.85806	293.527		0.33124	13.2093		17.6348	26.0414		605.177	937.095
16.4233	179.24		13.6586	294.142		1.9527	13.2093		44.239	26.1792		608.391	938.629
29.95	179.38		0.40813	294.264		7.08615	13.2093		0.88827	26.3504		611.611	940.176
13.7669	179.666		38.9034	294.457		6.21037	13.2772		72.1425	26.3504		613.845	940.021
2.33149	179.741		23.1228	294.716		6.21037	13.2772		7.02549	26.3504		617.083	941.597
46.3128	180.006		7.3116	295.372		7.08615	13.2772		4.08492	26.3504		620.651	942.73
34.6226	180.305		15.2727	295.679		1.61219	13.3448		7.02549	26.3504		623.579	944.642
0.53014	181.146		9.50757	295.901		0.33124	13.3448		7.02549	26.3504		625.868	944.552
0.23851	181.464		1.39561	296.099		12.8065	13.3448		12.8744	26.4186		629.136	946.181
6.34102	182.127		20.2897	296.751		0.42648	13.3448		16.6571	26.4526		632.411	947.822
6.91436	183.284		65.0621	297.68		16.9845	13.3448		1.01479	26.4526		635.691	947.783
0.26819	183.548		73.4242	297.767		7.08615	13.3448		20.5013	26.4866		638.976	949.451
6.02522	184.818		6.35551	300.135		0.54684	13.412		7.02549	26.4866		642.267	950.711
6.52557	185.852		51.4239	300.372		0.54684	13.412		2.8761	26.5544		645.563	951.142
0.09518	185.973		69.5519	300.414		0.00996	13.412		72.1425	26.7569		648.865	952.397
5.52278	186.036		5.77305	302.487		0.00996	13.412		12.685	26.824		652.172	952.825
20.8757	186.171		41.2603	302.627		7.08615	13.412		16.6571	26.824		656.779	954.085
1.34303	186.171		49.7156	303.414		7.08615	13.412		12.685	26.824		660.095	954.369
22.1364	186.755		5.30184	303.834		7.08615	13.412		12.685	26.824		663.417	955.632
4.54681	186.808		11.5355	304.349		8.1621	13.4789		19.4872	26.8575		666.74	956.055
8.94327	186.976		26.028	304.695		6.21037	13.4789		70.2167	26.8575		670.044	957.34
20.0352	187.221		10.7701	304.863		0.54684	13.4789		24.0762	26.9578		673.355	957.786
7.53786	187.49		70.7119	305.379		0.54684	13.4789		7.02549	27.0244		676.646	958.103
25.798	188.547		14.3572	305.529		7.36355	13.4789		67.3573	27.0909		681.22	959.438
0.34698	189.152		6.15908	305.926		0.3505	13.4789		67.3573	27.1241		684.502	959.517
1.84901	190.644		43.3201	306.507		2.3958	13.4789		0.38114	27.1572		688.141	961.673
28.1334	191.11		26.8602	307.778		4.54255	13.4789		20.5013	27.1903		691.438	961.65
8.94614	191.153		17.4523	308.832		7.08615	13.4789		67.3573	27.2564		694.739	961.775
5.94662	191.303		6.02636	309.448		7.08615	13.4789		33.1264	27.4537		698.047	961.919
9.01357	191.937		6.06483	312.235		8.1621	13.5455		16.6571	27.4864		701.358	963.735
12.3652	192.096		11.8583	312.39		8.1621	13.6776		5.10815	27.5191		705.963	963.912
23.0133	192.596		6.92216	312.548		8.1621	13.6776		12.8744	27.617		709.283	964.108
2.36301	193.417		3.42915	313.623		7.937	13.6776		72.1425	27.6496		712.608	964.678
0.77597	193.802		1.58964	315.396		0.54684	13.7432		67.3573	27.6496		716.318	966.194
20.8193	193.992		15.6446	315.444		0.33124	13.7432		5.10815	27.7145		720.557	966.441
1.19469	194.372		1.04975	315.926		6.33917	13.7432		67.3573	27.8117		723.894	967.047
3.16952	194.77		7.38057	316.117		0.58363	13.8085		0.88827	27.8763		728.52	967.326
3.65734	195.06		3.11449	317.142		0.03914	13.8085		12.685	27.9408		731.865	968.918
2.58064	195.549		71.0554	317.796		0.00996	13.8085		4.08492	27.9729		735.215	969.235
5.97964	196.026		13.5711	318.204		2.3958	13.8085		0.88827	27.9729		739.85	969.889
7.74738	196.544		17.822	318.599		10.7502	13.8085		5.10815	28.0692		742.809	971.535
0.47108	197.161		18.2977	319.132		4.54255	13.8085		7.02549	28.0692		746.168	971.904
3.25321	199.334		6.66462	319.293		7.08615	13.8085		5.10815	28.1333		750.81	972.593
1.27974	199.605		11.3146	319.487		7.08615	13.8085		72.1425	28.1333		754.176	972.992
3.85473	199.848		5.03558	319.493		38.4726	13.8085		4.08492	28.1333		757.545	974.713
1.62718	200.32		82.7128	320.216		7.36355	13.8735		7.02549	28.1652		762.196	975.437
1.07643	201.108		11.7954	320.392		14.3763	13.8735		5.10815	28.1652		765.16	975.887
25.4823	201.417		6.00264	321.589		4.54255	13.8735		44.239	28.1652		766.847	976.355
5.46411	201.457		5.54779	322.404		7.36355	13.9382		24.0762	28.1652		771.503	978.149
36.2808	201.85		4.63814	322.848		0.3386	14.0025		16.6571	28.1652		774.885	978.92
27.3312	201.916		3.32798	323.009		8.1621	14.0666		16.6571	28.1652		779.126	979.7
11.7687	202.486		55.6658	323.274		6.21037	14.0666		5.10815	28.1652		782.513	979.052
24.4081	202.739		2.74833	324.462		0.42648	14.0666		67.3573	28.1971		787.176	979.594
0.55908	202.779		2.04771	324.598		1.9527	14.0666		44.239	28.229		790.144	980.154
0.29282	202.81		1.41669	325.677		38.4726	14.0666		12.685	28.4195		794.81	980.732
7.65295	203.098		17.5541	326.43		0.58363	14.2571		70.2167	28.4195		797.779	981.287
3.64181	203.124		65.1456	326.488		0.58363	14.2571		17.6348	28.4827		802.446	981.848
12.3069	204.725		30.8933	326.587		7.08615	14.2571		5.10815	28.6402		805.414	982.669
25.7104	205.204		4.71529	326.805		7.08615	14.2571		5.10815	28.6402		808.806	983.261
2.42934	205.344		77.7679	327.159		3.99185	14.3201		2.79725	28.6402		813.047	982.555
8.01146	207.834		6.12843	327.201		0.3505	14.3201		44.239	28.7029		817.714	983.181
0.17039	208.206		6.24833	328.287		0.3505	14.3201		70.2167	28.7029		822.383	983.825
16.5033	208.379		5.84953	328.728		1.95475	14.4452		1.01479	28.7968		825.355	984.486
13.2441	208.4		3.58054	330.257		0.03914	14.4452		0.88827	28.7968		829.596	985.166
8.32688	209.545		40.5281	330.428		0.3505	14.4452		5.10815	28.9836		832.997	986.068
0.99953	210.03		2.25584	330.589		7.937	14.4452		5.10815	29.0146		835.538	986.979
16.5529	210.034		30.5567	331.312		4.54255	14.4452		72.1425	29.0146		838.944	986.252
5.96351	210.752		3.77754	331.57		14.3763	14.5073		5.10815	29.0765		843.185	985.669
1.3894	212.215		15.1093	331.572		7.08615	14.5073		5.10815	29.2		846.591	986.424
11.0182	213.339		3.53542	332.482		7.7144	14.5692		16.6571	29.2308		848.301	985.747
12.765	213.394		2.54278	333.053		27.5146	14.5692		67.3573	29.3229		852.542	986.537
2.43862	213.462		4.60139	333.053		7.08615	14.5692		5.10815	29.4148		856.783	986.02
26.9344	213.487		17.1303	334.545		0.58363	14.7532		5.10815	29.4148		859.756	986.72
2.14169	214.198		1.67427	334.69		12.8065	14.7532		12.8744	29.4148		864.435	986.235
23.7588	215.7		1.65722	334.93		16.9845	14.7532		19.4872	29.4454		868.676	985.767
2.0635	215.883		3.30849	335.163		4.8127	14.7532		67.3573	29.5064		871.65	986.52
8.18717	216.116		2.43848	335.313		0.00996	14.7532		24.0762	29.5064		401.888	986.085
23.4705	216.266		31.4417	335.338		3.83596	14.7532		16.6571	29.5064		397.588	986.995
7.15529	216.449		3.3345	336.641		1.95475	14.814		67.3573	29.5064		394.352	986.471
4.48357	216.653		50.9031	337.269		1.95475	14.814		44.239	29.5369		392.543	987.416
25.5562	217.647		6.14089	337.516		8.1621	14.814		67.3573	29.6281		388.256	987.168
3.52152	218.323		64.8797	338.294		6.21037	14.814		7.02549	29.6887		385.053	988.021
0.43534	218.459		59.0271	338.325		6.21037	14.814		4.08492	29.7795		383.736	987.673
3.10963	218.62		3.04951	338.331		6.21037	14.814		44.239	29.7795		379.228	987.336
0.61555	218.718		4.09412	338.371		0.3505	14.814		7.02549	29.8097		376.142	988.235
25.1006	219.01		12.993	338.435		7.937	14.814		5.10815	29.9		371.658	987.932
3.21005	219.248		0.81676	338.769		2.3958	14.814		2.8761	29.9		368.772	988.978
0.47752	219.293		48.5956	339.286		67.7526	14.814		0.88827	30.0501		364.313	988.596
15.9366	219.375		6.37778	340.089		4.54255	14.814		5.10815	30.1397		362.658	989.677
3.35922	219.535		8.98563	340.794		0.33124	14.8746		12.685	30.1397		358.213	989.439
9.60403	219.65		52.289	341.438		4.8127	14.8746		12.685	30.1397		355.096	990.625
4.75279	220.124		0.67809	341.843		1.95475	14.9951		12.685	30.1397		351.993	990.305
0.25058	220.173		15.312	341.932		1.95475	14.9951		5.10815	30.1696		347.808	990.112
1.27596	220.492		3.67861	342.553		8.1621	14.9951		2.79725	30.1696		344.722	989.827
4.68142	221.135		1.09585	342.909		8.1621	14.9951		7.02549	30.1993		340.329	989.666
0.4668	221.477		2.36752	342.991		6.21037	14.9951		7.02549	30.2588		337.476	989.521
1.71112	221.882		74.0839	343.224		0.54684	14.9951		5.10815	30.2886		333.101	989.287
9.66645	221.988		4.87914	343.326		0.3505	14.9951		5.10815	30.3479		332.904	989.175
1.95917	222.227		10.6272	343.499		0.3505	14.9951		5.10815	30.3479		328.835	989.079
9.26009	222.304		33.1108	344.563		2.3958	14.9951		5.10815	30.3479		325.812	988.896
0.46416	222.441		27.7592	344.605		4.54255	14.9951		5.10815	30.4071		321.48	988.833
2.68968	223.792		2.67341	344.824		7.08615	14.9951		67.3573	30.4071		318.489	988.787
2.99628	223.88		11.018	345.106		38.4726	14.9951		7.02549	30.4071		315.672	988.654
13.8632	223.996		76.874	345.967		0.42648	15.0549		70.2167	30.4367		311.378	988.64
0.59904	224.321		81.1209	346.084		1.61219	15.1739		5.10815	30.4662		308.429	988.639
3.26429	225.214		2.11018	347.296		1.61219	15.1739		5.10815	30.5252		304.169	989.876
23.0343	225.585		73.9014	347.56		1.95475	15.2331		20.5013	30.5841		304.041	989.876
17.9699	225.792		8.68063	349.104		7.937	15.2331		16.6571	30.6135		299.925	989.876
10.9591	226.936		17.749	349.251		4.8127	15.2331		12.8744	30.6135		297.033	989.876
24.4144	227.063		11.3343	351.615		4.8127	15.2331		5.10815	30.6135		294.261	988.439
18.4736	227.206		1.10975	351.88		3.83596	15.2331		8.40287	30.6722		291.399	988.439
3.52645	227.838		2.4473	352.103		3.83596	15.2331		44.239	30.7308		288.558	988.439
1.84921	227.882		28.7837	352.279		14.3763	15.2331		1.01479	30.76		287.073	988.342
6.4129	228.717		3.76005	352.435		8.1621	15.292		26.4008	30.8476		283.003	987.004
16.826	228.799		5.39602	352.498		8.1621	15.292		5.10815	30.8476		280.218	987.004
0.71893	229.067		0.88152	352.524		7.08615	15.292		16.6571	30.8476		277.457	986.908
23.8332	229.129		2.36954	352.572		1.95475	15.3507		5.10815	30.8767		274.75	986.912
3.00504	229.443		2.71311	352.634		6.21037	15.3507		33.1264	30.9059		272.026	985.593
7.75809	229.956		11.0497	352.952		6.21037	15.3507		0.38114	30.9059		269.327	985.535
0.69937	229.991		23.5506	352.97		0.54684	15.3507		19.4872	30.964		265.317	985.495
6.84279	230.331		1.91971	354.008		1.95475	15.4092		24.0762	30.964		262.646	984.225
13.3772	230.472		4.25204	355.671		16.9845	15.4092		5.10815	31.051		259.975	984.22
14.0149	230.951		0.61199	355.825		10.7502	15.4092		44.239	31.08		257.304	984.232
19.1936	231.204		12.3539	356.308		4.54255	15.4092		72.1425	31.1089		253.299	983.013
10.0523	231.628		11.06	356.953		7.40841	15.4092		5.10815	31.1955		250.629	983.06
3.01466	232.016		28.0878	356.976		1.95475	15.4675		5.10815	31.1955		247.959	981.874
7.80741	232.276		15.6033	357.741		1.95475	15.4675		12.905	31.3106		243.955	981.899
26.791	232.84		7.30097	358.083		6.21037	15.4675		0.88827	31.3106		241.286	981.994
7.5956	233.064		21.4625	358.1		4.8127	15.4675		7.02549	31.3393		238.617	980.852
20.4505	233.569		5.41596	358.13		1.95475	15.5255		67.3573	31.6535		235.948	980.91
3.36871	233.631		6.29338	359.234		7.7144	15.5255		44.239	31.6819		233.28	979.716
1.90083	233.977		15.8492	359.307		1.9527	15.5255		72.1425	31.8517		230.612	979.874
20.0592	234.553		18.3752	360.965		7.08615	15.5255		0.88827	31.8517		227.945	980.047
18.2792	234.668		3.8774	361.154		0.03914	15.641		5.10815	31.88		225.282	978.887
3.22478	234.687		3.30264	361.221		7.08615	15.641		12.685	31.9926		222.647	979.165
5.90562	235.357		2.43559	361.977		8.1621	15.6983		16.6571	32.1888		220.047	979.384
7.57512	235.796		14.8092	362.283		2.93809	15.6983		0.38114	32.2167		217.481	978.254
7.11447	236.192		25.8652	362.32		2.93809	15.6983		12.685	32.2446		213.622	978.577
6.37621	236.226		1.24455	362.372		2.93809	15.6983		24.0762	32.4393		211.131	977.393
19.7259	236.462		40.1897	362.638		0.58363	15.6983		44.239	32.4393		208.681	1733.33
17.8289	237.305		7.9306	362.97		0.00026	15.6983		2.79725	32.467		206.27	1731.21
12.7543	237.343		2.16016	363.379		16.9845	15.6983		70.2167	32.4947		202.579	1727.43
1.67081	237.408		8.64264	364.288		2.3958	15.6983		12.8744	32.5224		200.257	1724.13
6.72639	237.491		17.9316	365.361		4.8127	15.7555		5.10815	32.6879		197.871	1721.54
5.5357	238.092		18.4513	365.727		4.8127	15.7555		5.10815	32.6879		195.512	1717.78
11.4659	238.164		8.7664	365.961		6.21037	15.8125		17.6348	32.6879		193.198	1714.01
15.1795	239.054		0.86984	366.13		0.42648	15.8693		20.5013	32.8799		190.738	1713.22
8.88293	239.565		79.2217	366.405		6.21037	15.9259		8.40287	32.9073		188.5	1709.39
18.8137	239.902		1.26378	366.918		6.21037	15.9259		12.685	32.9892		186.311	1705.62
1.01186	240.812		82.2964	367.743		4.8127	15.9259		2.8761	33.098		184.17	1701.86
3.09801	241.241		15.9174	367.777		10.7502	15.9259		19.4872	33.1252		180.679	1699.29
1.66639	241.327		3.46242	367.787		4.54255	15.9259		4.08492	33.1252		178.475	1695.53
3.7965	241.569		31.4158	367.807		0.33124	15.9822		7.02549	33.1523		176.234	1691.7
2.5043	242.331		25.7512	368.198		2.93809	16.0944		12.685	33.2336		174.036	1688.42
11.4248	242.45		3.87617	368.659		2.93809	16.0944		7.02549	33.2336		171.893	1684.59
14.0299	242.905		39.4986	368.664		2.93809	16.0944		16.6571	33.53		169.804	1680.84
4.02757	243.053		8.31584	369.054		0.58363	16.0944		26.4008	33.53		167.736	1675.83
2.48173	243.238		60.1543	369.135		7.36355	16.0944		7.02549	33.6371		165.729	1673.74
20.9873	243.471		1.22346	369.178		0.3505	16.0944		4.70477	33.7172		163.786	1670
2.39542	243.969		12.885	370.059		3.83596	16.0944		67.3573	33.7972		161.908	1666.18
1.44691	244.036		71.6365	370.174		3.83596	16.0944		12.685	33.7972		158.71	1662.92
36.6376	244.441		43.2375	370.212		2.93809	16.1502		0.88827	33.9565		156.748	1659.11
38.7807	244.654		7.79393	370.628		0.00996	16.1502		2.79725	34.0094		154.855	1655.36
1.31082	246.186		3.01924	371.445		0.00996	16.1502		1.01479	34.0887		152.979	1652.11
4.02841	246.872		3.04099	371.73		7.40841	16.1502		44.239	34.0887		150.991	1648.3
6.09459	247.665		71.1966	371.827		7.40841	16.1502		5.10815	34.194		147.782	1644.57
2.76508	247.788		3.97414	373.003		7.40841	16.1502		3.2558	34.3515		145.945	1640.76
1.32234	247.984		4.11749	373.232		7.40841	16.1502		72.1425	34.3515		144.184	1637.52
8.41212	249.167		3.79413	373.495		7.40841	16.1502		16.6571	34.4038		142.502	1633.79
5.65142	249.449		87.2261	373.798		1.95475	16.2058		33.1264	34.4299		140.8	1629.99
13.7327	250.072		12.2246	374.125		1.95475	16.2058		7.02549	34.4299		139.181	1626.76
4.12722	250.305		4.70427	375.086		1.95475	16.2058		70.2167	34.4821		136.407	1622.96
4.43041	250.751		9.97273	375.737		7.937	16.2058		24.0762	34.5082		134.976	1619.23
1.55183	251.08		0.92622	376.801		4.8127	16.2058		16.6571	34.5603		134.849	1616.68
9.07401	251.978		27.6195	377.07		0.00996	16.2058		0.88827	34.6123		131.526	1613.45
7.89654	252.634		1.5735	377.128		7.08615	16.2058		3.2558	34.6123		129.958	1609.69
3.72865	252.666		6.05719	377.916		8.1621	16.2612		5.10815	34.6123		128.482	1605.92
0.00229	252.673		80.2965	378.223		1.95475	16.3164		3.2558	34.6123		127.103	1602.65
7.43848	252.783		3.32362	379.294		4.54255	16.3164		7.02549	34.7937		125.823	1598.88
3.57761	253.199		24.1221	379.59		0.3386	16.3714		44.239	34.7937		124.645	1595.13
2.83463	255.283		10.0959	380.083		0.00026	16.3714		16.6571	34.8712		123.573	1590.14
1.80792	256.088		0.25185	382.075		7.36355	16.3714		16.6571	34.8712		122.351	1588.13
4.87033	256.38		1.31095	382.668		3.99185	16.3714		44.239	35.0513		121.05	1584.38
1.29308	256.446		2.59827	382.691		12.8065	16.3714		12.905	35.1026		118.056	1581.15
0.3272	257.304		7.5787	383.22		7.937	16.3714		12.685	35.1282		116.862	1578.66
4.8388	257.793		1.98039	383.712		0.00996	16.3714		0.88827	35.2815		115.662	1574.92
16.3987	257.835		43.2706	383.85		2.3958	16.3714		12.8744	35.4341		114.506	1571.7
2.68393	258.963		9.60697	385.429		7.40841	16.3714		70.2167	35.4341		113.274	1568.48
2.19501	259.258		45.3173	385.751		1.61219	16.4263		17.6348	35.6113		111.4	1564.75
3.41251	259.393		78.8457	386.717		6.21037	16.4263		67.3573	35.6113		110.362	1561.55
19.6569	260.303		53.5715	386.733		2.93809	16.5354		3.2558	35.6618		109.445	1557.84
2.25695	260.31		3.66365	386.829		6.21037	16.5354		8.40287	35.7374		108.654	1554.64
15.2853	260.804		10.2329	387.34		0.3386	16.5354		7.02549	35.7877		108.305	1550.92
2.11694	261.713		84.215	388.131		2.93809	16.5897		19.4872	35.9882		106.336	1548.97
10.4002	261.792		8.34316	389.258		2.93809	16.5897		4.08492	36.1129		105.581	1545.28
4.09386	262.207		17.6342	389.844		3.83596	16.5897		5.10815	36.1876		104.931	1542.1
20.6316	262.265		0.78252	389.881		1.95475	16.6439		26.4008	36.2124		104.416	1538.38
13.7761	262.725		17.1531	390.043		2.93809	16.6439		16.6571	36.2124		102.687	1535.21
0.27499	263.111		5.81902	390.503		6.21037	16.6439		4.70477	36.2124		102.231	1532.05
2.72845	263.183		17.6674	391.267		7.937	16.6439		0.38114	36.2372		101.914	1529.61
4.85649	263.292		12.715	392.293		12.8065	16.6978		3.2558	36.3364		101.737	1526.46
16.1191	263.333		5.03493	392.555		14.3763	16.6978		2.79725	36.4106		100.67	1522.75
1.9645	264.964		11.7278	392.743		67.7526	16.6978		24.0762	36.4353		100.67	1519.61
7.54224	265.209		8.45016	393.776		10.7502	16.6978		44.239	36.4353		100.268	1515.95
4.61322	265.713		3.51817	393.879		38.4726	16.8052		1.01479	36.4353		99.9441	1512.81
8.15432	266.099		6.44443	394.415		1.95475	16.8586		7.02549	36.4846		98.7947	1510.35
11.6296	266.211		22.5179	394.47		2.93809	16.8586		20.5013	36.6076		97.7697	1507.22
22.4876	266.268		36.705	394.91		0.42648	16.8586		12.8744	36.6322		97.7697	1503.57
2.27582	266.346		1.90965	395.281		7.08615	16.8586		3.2558	36.7303		97.7697	1500.46
3.01443	266.498		9.20094	396.519		38.4726	16.8586		2.8761	36.7303		97.8065	1498.54
3.78128	266.524		78.5204	397.018		1.95475	17.0179		7.02549	36.8037		97.1144	1494.9
2.84177	267.226		8.6852	398.022		2.93809	17.0179		12.685	36.9256		97.438	1491.26
62.6757	267.226		11.5734	398.083		2.93809	17.0179		7.02549	36.9986		97.8065	1487.62
1.47497	267.884		16.5131	398.524		0.00026	17.0179		0.88827	36.9986		98.0636	1483.99
21.0025	268.287		1.5579	399.295		0.00026	17.0179		12.905	37.023		97.65	1481.54
24.0715	269.411		16.3846	399.369		16.9845	17.0179		16.6571	37.0958		97.9168	1477.87
6.89713	270.101		66.8554	399.403		0.3505	17.0179		3.2558	37.12		98.2378	1474.2
18.5297	270.178		10.7868	400.393		4.8127	17.0179		12.685	37.1926		97.9168	1470.53
3.14438	270.437		9.42264	401.418		4.8127	17.0179		12.685	37.2409		97.4657	1468.63
3.17982	270.866		8.7339	402.21		4.54255	17.0179		12.685	37.4817		98.2286	1464.96
1.00688	271.128		7.40517	402.954		8.1621	17.0707		44.239	37.5057		97.8341	1461.3
2.49194	271.191		12.9904	403.4		1.61219	17.0707		0.88827	37.7685		98.6762	1457.64
7.80473	271.764		0	403.944		1.9527	17.0707		3.99413	37.8161		99.6558	1454.53
3.86528	272.227		10.1208	404.02		4.8127	17.0707		3.2558	38.0296		100.742	1450.87
2.74868	272.501		11.2908	404.365		7.17254	17.0707		3.99413	38.0769		100.813	1447.22
2.51804	272.567		23.2135	404.665		2.3958	17.0707		7.02549	38.1476		101.223	1444.13
1.94272	273.348		3.84612	404.707		0.58363	17.1757		24.0762	38.2418		101.48	1440.48
1.89772	274.094		51.2019	404.809		0.03914	17.1757		72.1425	38.2654		102.573	1436.83
5.89139	274.596		0.55424	404.951		0.3505	17.1757		4.08492	38.3358		103.177	1433.75
2.54327	275.051		2.3561	405.466		2.3958	17.1757		5.10815	38.3827		103.915	1430.11
2.67066	275.211		75.6958	406.244		7.40841	17.1757		4.70477	38.3827		105.359	1426.47
54.7656	275.482		11.7482	406.689		6.21037	17.228		67.3573	38.523		106.64	1422.83
2.60536	276.242		1.59164	407.608		6.21037	17.228		12.8744	38.6163		107.505	1419.77
1.14454	276.281		1.61982	408.133		16.9845	17.2801		7.02549	38.7094		107.505	1416.13
18.2619	276.46		39.1223	408.238		3.63441	17.2801		8.40287	38.7094		108.662	1412.5
0.25187	276.564		13.8124	408.435		6.21037	17.3839		7.02549	38.7094		110.305	1410.08
1.41654	277.483		2.87843	408.553		0.68462	17.3839		17.6348	38.7326		111.36	1406.99
6.09928	277.512		11.1433	409.193		0.42648	17.3839		26.4008	38.8948		112.9	1403.37
7.30765	277.755		6.62939	410.705		7.937	17.4356		16.6571	38.8948		114.388	1400.33
23.2376	278.547		7.71092	411.495		3.83596	17.4356		7.05476	38.941		114.199	1396.71
7.95033	278.641		17.1459	412.623		1.95475	17.4871		5.10815	38.9641		115.857	1393.05
1.05815	278.705		8.12914	414.546		8.1621	17.4871		19.4872	38.9872		117.552	1390.02
1.64516	279.002		31.2174	415.437		8.1621	17.4871		3.2558	39.0102		118.823	1386.41
5.75114	279.066		0.91976	416.449		0.58363	17.4871		20.5013	39.0563		120.619	1382.81
31.7722	280.314		1.81202	416.617		6.21037	17.4871		16.6571	39.0794		122.454	1379.75
4.56501	280.673		1.68905	416.966		0.68462	17.4871		12.685	39.1713		122.762	1376.15
2.4938	281.169		7.34618	417.583		0.00026	17.4871		2.8761	39.1943		124.796	1372.55
0.01464	281.323		1.42877	417.966		4.54255	17.4871		33.1264	39.1943		126.685	1369.56
5.09614	283.263		22.5174	418.201		7.40841	17.4871		1.01479	39.263		128.349	1365.96
5.40015	283.476		0.5921	418.648		0.54684	17.5385		0.88827	39.3546		130.38	1362.32
7.18785	283.568		0.02527	419.315		6.33917	17.5385		3.99413	39.3546		132.487	1359.33
1.5741	284.464		16.8979	419.644		12.8065	17.5897		3.2558	39.4231		133.137	1355.74
5.46056	284.591		5.05132	420.363		12.8065	17.5897		2.79725	39.4687		135.308	1352.16
1.59342	285.162		37.4393	420.739		7.7144	17.6407		44.239	39.6052		137.314	1351.57
7.04762	285.222		0.02012	421.463		2.93809	17.6407		3.99413	39.6506		139.569	1347.95
10.1425	285.6		68.2934	421.773		7.08615	17.6407		44.239	39.6732		141.717	1344.33
6.03719	286.185		6.60094	422.105		3.63441	17.6407		67.3573	39.8542		142.414	1341.37
1.72457	287.142		8.98937	422.912		3.63441	17.6407		12.685	39.8993		144.719	1337.75
1.56184	287.618		14.6145	423.339		2.93809	17.6916		24.0762	40.0343		147.227	1334.8
1.48872	287.787		17.821	424.112		0.00996	17.6916		72.1425	40.1017		147.982	1331.2
60.8849	288.024		14.7355	424.129		6.21037	17.793		5.10815	40.2136		150.25	1328.26
10.6638	288.196		8.48775	424.282		27.5146	17.793		16.6571	40.236		152.431	1324.66
18.2646	288.296		0.49229	426.43		0.00026	17.8435		0.38114	40.2584		153.747	1321.73
6.8686	288.698		2.56968	426.858		4.54255	17.8938		0.88827	40.3253		154.715	1319.33
1.07159	288.931		32.2207	427.407		4.54255	17.8938		2.79725	40.5256		157.207	1315.78
32.9426	289.071		3.35664	428.274		1.61219	17.944		4.70477	40.791		159.699	1312.83
29.5083	289.503		16.0982	428.462		0.42648	17.944		7.02549	40.813		160.972	1309.89
1.75393	289.854		49.7326	428.792		6.21037	17.9941		2.8761	40.8791		162.291	1306.35
1.29835	290.164		29.0769	429.394		0.33124	17.9941		8.40287	40.9011		164.968	1302.82
1.24141	290.938		33.7741	429.772		3.99185	17.9941		12.8744	40.989		167.65	1299.89
49.3987	291.142		5.32297	429.992		0.3505	17.9941		5.10815	40.989		170.332	1296.37
17.6123	291.21		5.51264	430.486		0.00996	17.9941		4.08492	41.0767		173.015	1293.45
27.8818	291.867		75.0577	430.542		3.63441	17.9941		44.239	41.1423		174.356	1289.93
1.18752	292.277		14.5139	430.709		3.63441	17.9941		17.6348	41.1423		177.038	1287.07
0.67927	292.646		51.5063	430.937		0.3505	18.044		3.99413	41.2514		179.721	1283.56
1.00855	293.959		53.2823	431.041		3.62109	18.044		7.02549	41.4038		182.408	1281.87
4.64586	294.053		3.87867	431.181		0.54684	18.0938		12.685	41.4255		183.788	1278.34
1.9713	294.274		9.2041	432.468		3.62109	18.0938		19.4872	41.4255		186.6	1275.49
7.8111	294.411		3.03989	432.668		2.93809	18.1929		16.6571	41.5772		189.413	1272
0.15579	295.643		32.8718	432.784		2.93809	18.1929		16.6571	41.5772		192.26	1268.5
60.3466	295.688		38.0528	432.811		0.03914	18.2423		26.4008	41.5772		193.918	1266.81
2.85497	296.945		22.1115	433.073		4.8127	18.2423		7.02549	41.5772		195.512	1263.32
3.6475	297.496		1.9426	433.378		14.3763	18.2423		7.05476	41.5988		198.475	1260.51
4.09048	298.193		62.9833	433.608		3.63441	18.2423		3.99413	41.6636		201.462	1257.03
4.84911	298.452		2.21006	433.888		6.21037	18.3406		3.2558	41.793		204.664	1254.23
26.006	299.913		5.71532	433.94		7.36355	18.3406		5.10815	41.793		206.392	1251.89
18.7624	300.117		4.88551	434.288		1.95475	18.4384		44.239	41.9219		207.942	1249.1
1.05802	300.647		67.3192	434.327		1.95475	18.4384		0.88827	41.9433		211.131	1245.64
7.88294	301.176		6.64761	434.373		2.93809	18.4384		12.685	41.9648		214.16	1243.33
4.05735	301.355		2.24213	434.818		16.9845	18.4384		16.6571	42.1145		217.423	1240.53
0.36913	301.379		3.5662	436.043		38.4726	18.4384		12.685	42.2638		219.191	1237.74
56.639	301.445		19.0136	436.377		3.63441	18.4384		5.10815	42.3063		222.304	1234.98
44.9809	301.77		32.0097	436.634		6.21037	18.4872		24.0762	42.3488		224.121	1232.63
7.54015	301.779		75.7385	436.822		0.68462	18.4872		7.02549	42.4549		227.277	1229.82
3.32739	302.413		6.04734	437.176		27.5146	18.4872		1.01479	42.5184		230.452	1226.32
7.10939	302.808		2.14982	437.291		3.62109	18.4872		33.1264	42.6873		232.635	1223.52
8.77786	303.212		67.9221	440.871		7.17254	18.5842		4.70477	42.7925		235.861	1220.03
14.2849	303.612		3.85678	441.355		0.03914	18.6325		1.659	42.8135		238.047	1217.24
0.00259	303.648		4.59218	441.436		12.4517	18.6325		73.0372	42.8135		241.215	1213.76
10.927	303.802		1.17232	441.491		7.40841	18.6325		12.905	42.8765		244.4	1210.99
12.1257	304.195		1.20544	442.681		3.63441	18.6325		26.4008	42.9184		247.904	1208.2
1.37948	304.432		0.4455	443.459		0.68462	18.6807		16.6571	42.9184		251.134	1205.9
3.63495	305.078		52.5975	443.688		3.83596	18.6807		0.38114	42.9393		253.078	1203.15
4.48905	306.055		6.48464	443.915		10.7502	18.6807		1.659	42.9393		256.681	1200.84
5.46776	306.953		39.6926	444.634		3.63441	18.6807		1.659	42.9812		259.618	1198.1
0.54629	307.243		3.11854	445.723		3.63441	18.6807		73.0372	43.0021		261.977	1194.67
14.8552	307.281		17.2569	446.352		1.95475	18.7768		1.659	43.023		265.293	1191.93
11.4887	307.775		3.6314	447.042		0.58363	18.7768		20.5013	43.023		269.007	1188.51
8.90079	308.389		1.59458	447.137		3.83596	18.7768		16.6571	43.1275		272.317	1185.8
52.6381	308.491		58.2478	447.465		3.83596	18.7768		73.0372	43.1483		275.613	1184.24
63.9161	308.572		6.78842	447.826		1.95475	18.8246		73.0372	43.1483		278.004	1180.81
0.7246	308.692		5.90636	448.194		7.7144	18.8246		67.3573	43.19		281.336	1177.41
1.97122	308.91		70.9145	449.348		3.62109	18.8246		1.659	43.2732		284.628	1174.01
25.7617	309.192		1.26099	449.376		3.62109	18.8246		4.08492	43.2732		288.218	1172.47
1.0125	309.745		0.66564	450.653		4.8127	18.8724		2.79725	43.294		291.494	1169.8
11.4034	309.983		49.1857	450.723		1.95475	18.9674		2.52814	43.294		294.783	1166.02
17.5334	310.328		6.0935	450.843		8.1621	18.9674		12.8744	43.3355		297.16	1163.77
45.9922	311.196		2.0651	450.915		1.61219	18.9674		73.0372	43.3355		300.483	1160.39
3.80208	311.453		2.58241	451.038		3.62109	18.9674		73.0372	43.3355		303.817	1157.02
2.39397	312.485		12.8181	451.638		3.62109	18.9674		44.239	43.377		307.556	1155.5
5.90675	312.687		72.8543	451.969		6.21037	19.0148		73.0372	43.4184		310.918	1152.14
2.91475	312.736		8.80398	452.519		0.68462	19.0148		5.85232	43.4391		314.705	1149.52
30.4337	312.937		5.39714	455.329		14.3763	19.0148		3.2558	43.4599		316.821	1146.16
1.452	313.838		0.86917	455.892		4.54255	19.0148		72.1425	43.6251		320.221	1142.81
4.231	313.858		4.58244	456.065		7.40841	19.0148		73.0372	43.6457		324.032	1140.2
10.371	313.858		10.4073	457.223		7.08615	19.062		3.99413	43.7075		327.434	1136.86
54.9882	314.373		2.70204	458.514		8.1621	19.2031		73.0372	43.7486		330.844	1135.37
4.27402	314.534		20.5775	458.577		2.93809	19.2031		17.6348	43.7486		332.999	957.444
13.7076	314.631		9.24078	459.509		0.3386	19.2031		39.2763	43.7897		336.884	960.888
5.62309	314.665		6.53196	460.676		4.54255	19.2031		39.2763	43.9333		340.327	964.779
11.6282	314.759		8.32283	462.187		8.1621	19.2498		7.05476	43.9537		343.776	966.084
11.8705	314.808		6.17149	462.92		0.58363	19.2498		73.0372	44.0967		347.712	969.754
22.2318	314.928		0.74253	463.126		0.00996	19.2498		39.2763	44.0967		349.932	973.45
6.96694	314.937		5.61456	463.603		0.00996	19.2498		2.52814	44.1171		353.411	975.832
4.2679	314.954		12.3575	464.21		7.08615	19.3431		2.52814	44.1375		356.895	979.537
0.47415	315.128		1.60965	464.988		1.61219	19.3895		73.0372	44.1986		359.144	983.246
3.01589	315.185		1.55605	465.568		6.21037	19.3895		73.0372	44.1986		362.64	987.15
1.19524	315.279		9.92216	466.225		0.42648	19.3895		2.52814	44.1986		366.116	989.327
10.4068	315.749		6.57567	466.635		1.9527	19.3895		73.0372	44.1986		369.597	993.035
4.08443	316.722		11.7368	466.938		2.3958	19.3895		16.6571	44.2596		371.841	993.92
6.03729	316.85		71.1541	467.381		2.3958	19.3895		7.02549	44.3002		375.337	997.844
2.41991	317.743		45.6149	467.512		10.7502	19.3895		2.52814	44.3205		378.824	1001.57
15.4107	318.351		0.9035	468.327		7.40841	19.3895		24.0762	44.3205		382.799	1004.19
2.7683	318.373		54.0694	468.348		1.95475	19.4358		73.0372	44.3611		388.036	1007.72
27.2112	318.613		0.57232	468.787		0.68462	19.4358		12.685	44.4219		390.291	1011.66
1.92588	318.805		7.66877	470.356		0.33124	19.4358		39.2763	44.4624		393.797	1014.1
13.4214	319.217		1.83716	470.564		0.00996	19.5282		0.88827	44.5836		397.308	1017.84
0.90337	319.42		1.56214	470.891		7.08615	19.5282		2.52814	44.6037		400.824	1021.59
30.4694	319.794		49.9161	471.015		0.3505	19.5742		7.02549	44.6037		403.113	1023.85
3.84927	320.378		66.5001	471.315		2.93809	19.6201		2.8761	44.6037		406.64	1027.81
4.549	320.468		17.7312	472.255		0.54684	19.7115		1.659	44.6037		410.175	1031.57
2.94347	320.67		25.811	472.506		7.937	19.7115		2.52814	44.6037		413.712	1033.84
4.00775	321.357		2.30637	472.934		2.93809	19.7571		19.4872	44.644		416.714	1037.82
6.75554	321.835		11.9766	472.966		0.68462	19.7571		2.52814	44.6642		420.806	1040.11
4.74358	322.072		83.0159	473.301		0.00026	19.7571		8.40287	44.7848		424.322	1043.88
2.11353	322.204		7.91183	473.656		7.36355	19.7571		39.2763	44.825		427.843	1047.67
20.1293	322.527		0.66542	473.875		27.5146	19.7571		10.0099	44.845		431.345	1050.18
12.1806	323.096		4.36319	474.083		6.21037	19.8026		39.2763	44.9052		434.876	1053.97
6.59369	323.257		33.658	474.546		12.8065	19.8026		2.52814	44.9852		438.41	1057.61
13.5334	323.563		6.17438	475.326		0.3505	19.8026		39.2763	44.9852		442.496	1060.3
3.41164	324.032		0.49574	475.372		0.3505	19.8026		2.52814	45.0452		446.025	1064.1
6.44659	324.299		21.4352	475.476		3.63441	19.8026		4.70477	45.0651		449.576	1066.44
2.97318	324.34		0.51016	476.045		3.63441	19.8026		39.2763	45.0851		453.131	1070.45
0.98285	324.573		3.78773	476.296		3.63441	19.848		39.2763	45.0851		456.69	1074.12
11.5179	325.193		18.1193	476.662		3.62109	19.9384		31.0278	45.0851		459.024	1076.62
10.4738	325.589		10.7274	476.928		3.62109	19.9384		2.52814	45.105		463.237	1080.44
4.34927	325.947		9.27448	478.919		0.68462	19.9834		31.0278	45.1449		466.803	1084.34
6.27595	326.025		1.92419	479.034		1.58539	19.9834		39.2763	45.1648		470.364	1086.84
8.72502	326.11		84.6952	479.126		1.95475	20.0732		73.0372	45.2245		473.937	1090.55
9.34003	326.532		72.0203	479.767		6.21037	20.0732		31.0278	45.3833		478.718	1093.19
9.99908	327.769		22.2979	480.954		16.9845	20.0732		39.2763	45.4229		482.297	1095.78
13.4076	328.046		6.57372	481.067		1.95475	20.118		31.0278	45.4625		485.877	1099.62
7.29108	328.298		3.99641	481.384		4.52249	20.118		73.0372	45.4625		489.463	1102.23
9.53578	328.465		25.5184	482.2		0.00996	20.118		73.0372	45.5416		493.051	1106.08
0	329.012		4.98277	483.731		3.83596	20.118		3.99413	45.5613		497.845	1109.93
1.61179	329.264		2.56458	483.746		3.83596	20.118		12.685	45.5613		501.438	1111.34
2.72692	329.329		5.17977	484.151		3.83596	20.118		16.6571	45.5613		505.034	1115.09
15.8162	329.384		85.9698	484.879		3.62109	20.118		31.0278	45.5811		508.633	1118.95
10.8666	330.156		13.8463	485.777		1.9527	20.1627		2.52814	45.6008		512.233	1121.39
13.6543	331.583		78.6438	486.074		2.3958	20.1627		26.4008	45.6008		517.03	1122.71
1.82418	331.759		21.9716	486.931		67.7526	20.1627		16.6571	45.6008		520.631	1126.68
7.95673	331.824		74.5859	487.439		0.58363	20.2072		2.52814	45.6205		524.231	1130.55
2.53564	332.263		70.1575	487.535		0.68462	20.2072		2.52814	45.6205		527.828	1134.33
4.80587	332.279		62.6251	488.664		3.99185	20.2072		31.0278	45.6796		531.433	1137.09
2.87399	333.136		3.25842	489.516		3.83596	20.2072		1.01479	45.6796		536.232	1140.96
58.3744	334.414		0.27766	489.898		4.54255	20.2072		31.0278	45.6993		539.838	1143.64
7.2443	334.69		8.57055	491.125		1.95475	20.2517		31.0278	45.7583		543.438	1147.53
16.1544	334.744		18.3526	492.965		0.68462	20.2517		5.85232	45.8565		547.047	1150.29
0.22592	334.94		4.48665	492.995		2.3958	20.2517		73.0372	45.8565		550.645	1154.1
2.06871	335.085		5.03547	493.036		0.3386	20.296		72.1425	45.8565		554.858	1157.98
51.4278	335.632		82.7545	493.389		7.08615	20.296		44.239	45.9349		558.458	1160.76
0.73343	335.922		4.56678	493.935		2.93809	20.4286		31.0278	46.0131		562.06	1164.56
6.77702	336.01		8.16479	493.97		4.52249	20.4725		2.52814	46.0522		566.861	1168.44
2.27041	337.37		52.8155	494.65		0.54684	20.4725		7.02549	46.0522		569.86	1171.22
1.04042	338.623		42.3383	494.934		0.3505	20.4725		31.0278	46.0913		572.859	1175.04
1.00014	338.631		1.80736	495.508		0.00996	20.4725		2.79725	46.0913		576.482	1176.5
1.36225	339.143		11.7939	496.159		4.54255	20.4725		44.239	46.1108		580.09	1180.4
30.0345	340.649		0.8048	497.189		1.95475	20.5164		19.4872	46.1498		583.721	1184.51
58.4412	341.925		19.8829	497.701		4.52249	20.5164		31.0278	46.1692		587.912	1187.08
2.5039	343.703		2.464	497.956		0.68462	20.5164		12.8744	46.2082		591.547	1189.6
20.5027	344.25		15.5956	498.373		7.36355	20.5164		2.52814	46.2082		595.737	1193.72
10.7929	344.688		18.1232	498.715		3.83596	20.5164		12.685	46.2082		599.375	1197.63
53.7533	344.782		1.3294	499.222		27.5146	20.5164		3.2558	46.2665		604.181	1200.36
7.40741	344.949		4.54269	500.844		2.93809	20.6039		33.1264	46.3054		607.207	1204.26
15.4673	345.962		4.91991	501.022		0.00026	20.6039		31.0278	46.3054		610.853	1208.17
29.8243	346.043		23.9101	501.464		0.00996	20.6039		31.0278	46.3248		615.659	1210.91
17.1838	347.197		0.00339	501.702		3.62109	20.6039		3.99413	46.3248		618.69	1214.82
4.56057	347.622		0.66162	502.78		0.42648	20.6475		10.0099	46.3442		623.496	1218.95
2.72975	347.64		48.0675	502.943		6.33917	20.6475		39.2763	46.3636		624.118	1221.5
15.7366	347.689		12.1899	503.184		0.68462	20.691		31.0278	46.4024		628.339	1225.41
13.5089	347.805		12.7323	505.864		0.33124	20.691		2.52814	46.4218		633.146	1227.97
5.83826	348.307		68.6624	506.025		4.8127	20.691		20.5013	46.4799		636.181	1231.89
5.18941	349.95		1.90508	507.569		1.61219	20.821		2.52814	46.4799		640.988	1236.03
1.65687	351.338		4.57571	507.707		2.93809	20.821		67.3573	46.5765		643.986	1238.6
12.7678	351.99		3.41908	508.391		6.21037	20.821		12.905	46.7115		648.833	1242.53
2.09756	352.011		5.70065	508.409		4.54255	20.821		4.08492	46.7308		651.83	1246.46
7.76585	352.452		28.8756	508.983		7.40841	20.821		39.2763	46.7308		656.68	1249.04
2.20447	353.052		81.0656	509.262		1.61219	20.8642		17.6348	46.8077		659.677	1253.19
8.69871	353.721		3.89529	509.981		4.52249	20.8642		24.0762	46.8269		664.484	1257.1
26.6463	354.077		32.6117	510.24		4.52249	20.8642		73.0372	46.8653		667.526	1259.72
2.14264	354.447		1.69829	510.583		0.03914	20.8642		8.40287	46.8845		672.333	1263.67
22.5186	355.431		9.74504	511.089		8.1621	20.9072		16.6571	46.942		675.376	1266.48
2.29558	355.684		10.1618	511.551		12.8065	20.9072		1.659	46.942		680.184	1270.43
18.4684	355.863		10.2371	511.787		4.8127	20.9072		31.0278	46.942		683.229	1274.38
8.051	355.896		0.00291	511.977		10.7502	20.9072		2.52814	46.942		688.037	1276.99
7.54704	356.406		38.2552	512.144		1.95475	20.9502		16.6571	46.942		692.218	1282.47
15.599	356.731		5.81747	512.452		4.52249	20.9502		0.38114	46.9803		695.841	1285.11
1.6898	357.22		37.5174	512.567		3.62109	20.9502		31.0278	46.9995		698.837	1289.07
1.30466	357.565		30.7162	512.73		0.00026	20.9931		31.0278	47.1523		703.018	1293.24
11.5721	357.791		7.20312	512.958		7.17254	20.9931		73.0372	47.1523		706.642	1295.87
10.7128	357.811		79.136	513.266		3.83596	20.9931		31.0278	47.2285		710.822	1299.84
14.3023	358.161		4.80481	513.268		3.62109	21.0359		39.2763	47.2666		715.003	1304.02
4.82679	358.462		76.0494	513.524		3.63441	21.0359		2.52814	47.2856		718.627	1306.66
11.9112	359.369		9.22944	514.422		7.40841	21.1212		1.659	47.4375		722.807	1310.85
7.0905	359.737		0.09783	514.785		6.21037	21.1638		2.52814	47.4944		726.989	1314.82
1.11908	360.336		23.5455	516.259		0.00996	21.1638		31.0278	47.7022		730.612	1317.47
25.0244	360.389		4.38331	516.306		4.54255	21.1638		73.0372	47.7022		734.793	1321.65
2.46641	360.74		2.75357	516.322		0.58363	21.2062		7.05476	47.7399		739.601	1325.63
22.0491	361.642		0.68407	516.773		4.52249	21.2062		4.70477	47.7588		742.597	1328.49
4.64912	361.91		22.1211	517.003		14.3763	21.2062		31.0278	47.8904		744.967	1332.47
2.14358	362.387		8.77546	519.561		4.54255	21.2062		67.3573	47.928		748.59	1336.46
1.40767	362.759		2.16768	519.656		7.08615	21.2062		31.0278	48.0404		752.772	1339.33
4.3538	362.923		25.1374	519.806		38.4726	21.2062		39.2763	48.19		757.58	1343.31
3.38625	363.213		0.00092	520.023		1.95475	21.2486		7.02549	48.2273		760.576	1347.51
19.0442	363.267		73.2722	520.638		4.8127	21.2486		73.0372	48.2832		764.758	1350.18
1.34837	364.16		69.316	521.88		7.17254	21.2486		26.4008	48.2832		767.755	1354.17
2.13345	364.994		24.9153	522.23		0.42648	21.3331		16.6571	48.2832		772.563	1358.37
17.1647	365.324		7.52792	522.306		1.58539	21.3752		2.52814	48.3204		776.745	1361.04
17.7033	365.41		7.84691	522.43		12.8065	21.3752		31.0278	48.3391		780.928	1365.05
0.54163	365.685		43.5798	523.187		16.9845	21.3752		2.8761	48.3762		782.738	1367.72
4.89929	366.337		7.80285	523.324		1.95475	21.4592		73.0372	48.432		785.692	1371.72
23.1625	366.962		10.6691	523.963		7.7144	21.4592		44.239	48.4506		789.876	1374.41
10.3554	367.19		0.00408	524.064		0.68462	21.4592		12.685	48.5248		794.02	1378.42
17.0823	367.489		12.7151	524.064		3.83596	21.4592		2.52814	48.5248		797.017	1382.42
11.4789	367.856		20.6078	524.174		3.83596	21.4592		19.4872	48.5433		798.167	1385.13
8.53599	368.286		9.38039	524.394		3.83596	21.4592		17.6348	48.5988		661.755	1389.13
1.45099	371.282		7.53227	525.061		3.83596	21.4592		12.905	48.5988		658.78	1393.38
3.49467	371.677		1.0125	525.177		1.95475	21.5429		44.239	48.5988		657.217	1397.39
1.16354	373.003		4.01838	525.299		3.83596	21.5846		5.85232	48.6173		656.442	1400.08
0.80084	374.726		4.08504	526.53		4.52249	21.6262		2.52814	48.6543		653.522	1404.13
5.19455	375.914		8.48915	527.059		3.63441	21.6262		20.5013	48.7467		652.007	1407.02
12.5092	375.969		6.04674	527.469		3.63441	21.6262		10.0099	48.7836		650.51	1411.04
1.71793	376.077		13.5394	527.52		4.52249	21.6678		31.0278	48.8204		647.795	1413.77
17.0819	376.526		18.9231	527.7		3.63441	21.6678		73.0372	48.8204		646.339	1417.79
24.9371	376.837		19.0701	527.915		1.58539	21.7919		12.8744	48.9124		644.823	1421.81
4.85682	377.03		11.9629	528.024		2.3958	21.7919		2.79725	48.9124		642.087	1424.56
6.03059	377.602		7.71714	528.402		1.61219	21.8331		1.01479	48.9308		640.977	1428.58
3.36634	378.133		13.5729	528.433		4.52249	21.8331		3.99413	48.9859		639.527	1432.61
7.61768	379.085		3.73585	528.552		4.52249	21.8331		7.02549	49.0777		638.097	1435.36
31.055	381.271		17.6759	528.924		3.62109	21.8331		24.0762	49.1143		636.686	1440.97
16.0776	382.985		7.72511	528.93		0.68462	21.8743		3.2558	49.1326		634.071	1443.48
4.17892	383.135		13.5611	529.353		1.9527	21.8743		31.0278	49.4064		632.702	1447.51
1.26574	383.675		15.7109	529.368		0.00996	21.8743		1.659	49.4792		631.353	1451.54
8.77807	384.232		15.3432	529.679		27.5146	21.8743		72.1425	49.4792		630.024	1454.25
14.3335	385.081		33.6613	529.776		0.54684	21.9154		1.659	49.5155		628.715	1458.35
4.15271	386.172		10.3997	530.59		0.3505	21.9154		1.25859	49.6063		626.22	1462.39
32.4254	386.37		79.2146	531.274		7.937	21.9154		26.4008	49.6244		624.955	1466.42
0	386.491		2.94299	532.727		12.4517	21.9154		16.6571	49.6244		623.71	1469.14
8.30069	387.556		0	533.43		1.95475	21.9973		2.52814	49.6425		622.486	1473.18
10.8557	387.56		18.3949	533.525		1.61219	21.9973		31.0278	49.6968		621.283	1477.29
8.32052	388.999		2.28048	533.725		4.52249	21.9973		2.52814	49.7149		618.911	1480.01
15.7709	389.327		17.4336	533.825		3.99185	21.9973		19.4872	49.7692		617.002	1484.06
2.0798	390.936		0.89576	533.868		0.03914	21.9973		39.2763	49.8414		615.792	1488.1
5.61338	392.477		22.0663	534.178		4.8127	21.9973		33.1264	49.8955		614.581	1490.71
1.54829	393.246		10.4223	534.552		7.17254	21.9973		12.685	49.9136		613.984	1494.76
2.15385	394.073		9.86018	535.302		2.3958	21.9973		2.79725	49.9856		611.599	1498.81
2.0536	395.254		20.0137	535.698		3.62109	21.9973		2.52814	50.0575		610.405	1500.02
22.1917	395.568		6.18035	536.322		0.00026	22.0382		31.0278	50.0755		609.219	1504.07
6.91015	395.888		19.3537	536.47		7.36355	22.0382		31.0278	50.1114		606.827	1508.13
10.8188	398.004		74.0237	537.051		4.52249	22.1196		1.25859	50.2726		605.652	1509.26
0.74807	398.438		17.4193	537.227		0.68462	22.1196		31.0278	50.2726		605.684	1513.4
1.42516	398.49		70.7089	537.555		4.52249	22.1603		67.3573	50.362		602.748	1517.46
14.1143	398.95		45.2798	537.646		2.93809	22.2008		4.08492	50.362		601.631	1520.19
10.719	399.024		0.71811	537.677		6.21037	22.2008		5.83952	50.3799		601.081	1522.65
6.98566	399.229		7.02322	538.089		7.08615	22.2008		8.40287	50.4334		598.824	1526.71
4.83555	399.788		11.0756	538.276		3.83596	22.2413		1.25859	50.5581		597.766	1530.78
1.38064	400.168		1.24462	538.298		4.54255	22.2817		2.8761	50.6114		597.245	1534.65
0.20514	400.9		36.2469	538.43		8.1621	22.322		4.70477	50.6292		595.059	1538.72
1.76431	401.183		13.7662	538.538		0.3505	22.3623		17.6348	50.6469		594.061	1541.46
35.7894	401.295		8.82693	539.211		27.5146	22.3623		1.659	50.9126		593.085	1543.93
0.81606	401.796		12.924	539.479		1.95475	22.4826		16.6571	50.9656		590.984	1546.76
18.1784	403.226		11.8421	539.566		0.42648	22.4826		16.6571	50.9656		590.058	1550.83
0.07621	403.391		30.9476	540.271		10.7502	22.4826		2.52814	51.0009		589.155	1553.48
0.95421	404.956		1.25525	540.627		4.54255	22.4826		1.01479	51.0009		588.275	1557.82
5.75281	405.242		3.99615	541.081		7.40841	22.4826		0.38114	51.0538		586.288	1561.89
1.14517	406.189		6.54281	541.131		0.02228	22.4826		31.0278	51.0538		586.288	1564.82
3.07464	406.667		2.89409	541.403		0.68462	22.5226		0.82571	51.1945		584.336	1257.15
11.5044	406.749		79.9343	542.132		10.7502	22.5625		12.8744	51.3524		583.534	1258.85
21.0207	407.557		0.65256	542.628		2.87839	22.6421		3.99413	51.3524		581.643	1262.38
4.3387	407.817		0.81241	543.055		3.63441	22.6421		4.28255	51.5447		580.894	1266.44
10.9556	408.117		6.14555	543.782		1.61219	22.6818		0.82571	51.5621		580.155	1268.78
2.56819	408.186		2.31266	544.073		0.54684	22.6818		39.2763	51.6144		578.308	1272.32
0.44762	409.47		10.2236	544.326		0.00996	22.6818		2.52814	51.6144		576.83	1275.22
3.16222	410.937		5.21444	544.488		0.03914	22.7609		7.05476	51.6144		576.112	1278.77
27.5547	411.392		60.7821	545.415		7.7144	22.8004		2.79725	51.8405		574.322	1281.68
3.94717	411.923		10.3113	545.539		2.93809	22.8004		1.25859	51.8405		573.657	1284.6
9.10082	411.956		17.2378	545.962		0.68462	22.8004		8.53496	51.8925		573.017	1288.16
20.0203	413.599		49.3576	546.723		0.68462	22.8004		0.82571	51.9618		571.321	1289.34
4.06629	413.894		3.56556	547.474		7.17254	22.8004		1.25859	51.9618		569.948	1292.28
7.23194	414.344		25.4854	547.617		3.83596	22.8004		44.239	51.9791		569.38	1295.84
6.73389	414.748		11.1821	548.634		3.83596	22.8004		3.99413	52.0482		567.771	1298.79
2.0282	414.821		7.16399	549.29		3.83596	22.8004		24.0762	52.0482		567.24	1301.17
3.95615	415.99		4.04682	549.501		14.3763	22.8004		0.82571	52.1001		566.707	1304.74
4.84032	416.256		5.87315	549.76		1.95475	22.8398		72.1425	52.1001		565.142	1307.7
3.06778	416.537		4.86438	549.934		6.21037	22.8398		7.02549	52.1863		563.847	1311.28
8.62187	416.915		9.74464	550.02		7.08615	22.8398		3.2558	52.1863		563.387	1314.25
3.18952	417.221		6.02429	550.789		3.62109	22.9184		8.53496	52.238		561.912	1317.23
24.2162	417.475		22.0907	550.809		0.00996	22.9968		0.82571	52.2552		561.508	1320.82
4.36546	419.114		82.4791	551.333		2.3958	22.9968		16.6571	52.3068		560.102	1322.61
2.03119	420.712		0.01672	552.037		1.95475	23.0749		26.4008	52.3068		559.074	1326.21
4.999	420.908		1.32059	552.206		0.3505	23.0749		10.0099	52.3068		558.733	1329.21
1.23936	421.103		0.82275	552.662		38.4726	23.0749		5.85232	52.324		558.418	1332.81
0.17142	421.31		5.04921	552.895		1.95475	23.1138		12.905	52.3755		556.249	1334.61
15.3043	421.967		17.077	553.35		0.58363	23.1138		44.239	52.4442		556.987	1337.01
2.46484	422.012		9.21384	553.81		21.6504	23.1138		8.40287	52.4785		554.861	1340.62
0.53749	422.08		78.4398	553.994		0.58363	23.1527		2.52814	52.5299		553.649	1343.02
1.02197	423.56		3.72466	553.997		3.63441	23.1527		4.70477	52.6154		552.565	1346.04
0.08017	424.182		8.83831	554.552		0.3505	23.1915		1.659	52.6154		551.416	1349.65
1.92952	425.213		0.29618	554.711		67.7526	23.2303		44.239	52.6496		551.279	1352.06
3.08254	425.349		0.83696	554.779		0.00996	23.269		20.5013	52.7349		549.221	1355.08
3.82685	427.46		8.45237	554.876		2.93809	23.423		0.82571	52.769		548.998	1358.12
1.07306	428.622		10.9698	555.488		4.54255	23.423		4.08492	52.8542		546.92	1361.17
16.8281	430.93		0.69691	556.045		1.58539	23.4614		2.52814	52.8542		546.749	1364.22
1.12041	430.93		5.79519	556.17		2.87839	23.4614		31.0278	52.9222		545.631	1367.27
2.71075	432.435		3.25789	556.605		2.87839	23.4614		39.2763	53.058		544.603	1370.33
5.41297	433.509		30.2348	556.697		2.87839	23.4614		0.82571	53.2103		543.55	1372.76
5.03426	434.956		2.35123	556.76		6.33917	23.4614		0.82571	53.261		543.491	1375.83
0.38937	435.793		3.58679	556.976		8.1621	23.538		67.3573	53.3285		541.574	1378.9
3.42252	436.055		0	557.626		6.21037	23.5761		3.99413	53.5137		541.567	1381.98
8.26331	436.509		8.60715	557.651		6.21037	23.5761		0.48302	53.648		540.625	1385.07
5.69782	436.554		20.4039	557.813		16.9845	23.5761		0.48302	53.648		539.684	1388.17
9.54913	437.102		2.8722	558.11		4.52249	23.6143		0.48302	53.648		538.755	1391.27
19.7661	437.307		3.65849	558.245		21.6504	23.6143		0.48302	53.648		538.795	1393.71
1.68843	437.363		4.91767	558.432		1.61219	23.6903		0.48302	53.648		536.82	1396.82
22.4976	438.704		3.05927	558.572		3.62109	23.6903		16.6571	53.648		535.031	1399.93
1.61705	439.903		5.00241	558.999		0.54684	23.7282		0.48302	53.648		534.932	1403.05
2.10336	440.008		78.896	559.005		2.93809	23.7661		16.6571	53.648		534.163	1406.18
3.56297	440.416		5.12362	560.272		6.21037	23.7661		0.82571	53.6648		532.45	1409.32
18.2556	440.806		0.47432	561.226		12.8065	23.7661		1.25859	53.6648		532.646	1411.23
3.09569	441.532		2.66927	561.282		12.8065	23.7661		1.25859	53.6648		530.988	1414.91
0.92577	441.565		0.54841	562.412		2.87839	23.7661		0.82571	53.6648		529.36	1418.06
2.72818	441.589		23.9718	562.913		3.83596	23.7661		1.659	53.7485		529.638	1421.21
31.2876	442.096		9.54977	563.505		2.3958	23.7661		4.28255	53.782		527.946	1424.37
15.245	442.259		12.6537	564.499		3.62109	23.7661		5.83952	53.7987		527.117	1426.3
24.1519	442.313		69.0305	564.545		0.02228	23.7661		17.6348	53.8822		526.347	1428.77
5.21849	442.324		1.79156	564.785		1.95475	23.8794		19.4872	53.9156		524.718	1431.94
1.45477	442.592		28.3561	565.46		3.63441	23.8794		0.38114	53.9156		524.133	1435.64
9.09185	443.532		9.84128	565.786		0.54684	23.917		31.0278	53.9323		523.427	1438.82
0.82991	443.769		23.5945	565.994		4.8127	23.917		2.52814	54.0655		522.913	1442.53
7.16988	444.148		5.5603	566.399		3.63441	23.9921		0.48302	54.0655		522.251	1445.72
4.98609	444.427		2.68623	566.46		0.00026	24.0296		0.48302	54.0655		519.796	1449.43
2.11171	444.593		2.90031	566.622		1.58539	24.0296		3.2558	54.2316		520.208	1452.63
3.01665	445.25		58.0251	566.676		1.9527	24.0296		2.52814	54.2648		518.767	1456.34
6.29314	445.428		1.15105	566.828		21.6504	24.0296		8.53496	54.2813		518.176	1457.58
18.0644	446.047		8.45046	566.963		0.42648	24.067		7.02549	54.2813		517.484	1460.79
4.66734	447.312		16.198	567.805		7.937	24.067		1.01479	54.3807		517.187	1464
7.59555	447.917		17.1921	568.153		4.54255	24.1043		0.48302	54.3972		515.86	1467.71
0.54613	448.077		9.77155	568.5		0.68462	24.1416		8.40287	54.4137		514.565	1470.88
3.22142	448.318		65.7104	568.593		3.83596	24.1416		1.25859	54.5458		514.08	1474.58
1.84943	448.855		13.5296	569.379		3.83596	24.1416		8.53496	54.6117		512.84	1476.58
3.13223	449.55		0.04545	570.15		3.83596	24.1416		33.1264	54.6611		512.73	1480.28
0.33023	449.69		3.57391	570.439		3.83596	24.1416		33.1264	54.6611		511.446	1483.98
0.91695	449.918		0.93557	570.779		21.6504	24.1416		0.82571	54.6611		511.053	1487.22
1.48148	450.294		8.50809	570.894		21.6504	24.1416		4.70477	54.7269		509.94	1490.93
0.47885	450.474		2.84312	571.468		0.33124	24.1788		0.48302	54.7762		508.826	1494.64
7.40213	450.669		31.4777	572.13		3.83596	24.1788		24.0762	54.7926		508.826	1497.9
14.3116	451.708		16.6011	572.937		0.68462	24.216		0.48302	54.9892		508.471	1501.61
4.00989	451.923		3.73321	573.378		4.8127	24.216		0.48302	54.9892		507.296	1504.87
5.49423	452.976		74.9686	573.534		7.17254	24.216		0.48302	54.9892		506.267	1508.59
1.33855	453.226		1.99333	574.085		21.6504	24.2902		0.48302	54.9892		505.977	1512.31
1.92692	454.148		5.3255	574.125		1.95475	24.3272		0.48302	54.9892		505.006	1515.59
5.38708	455.151		5.13774	574.356		1.61219	24.3272		26.4008	54.9892		505.214	1519.31
8.76867	455.278		13.8573	574.497		21.6504	24.3641		2.79725	55.0055		504.309	1521.35
0.03548	456.39		65.5634	574.863		0.3505	24.401		31.0278	55.0219		503.959	1525.08
1.35924	457.469		7.29819	575.725		12.4517	24.401		0.48302	55.0546		503.055	1528.87
2.49251	457.681		76.2637	576.156		7.40841	24.401		0.48302	55.0546		502.186	1532.6
3.85663	458.004		6.315	576.362		38.4726	24.401		44.239	55.1199		502.514	1534.59
2.12438	458.998		6.43896	577.343		7.36355	24.4378		5.85232	55.1199		502.368	1537.82
0.00305	459.096		1.2578	577.779		3.99185	24.4378		12.905	55.1362		501.598	1541.56
2.54996	460.368		3.7923	577.832		2.87839	24.4746		0.48302	55.1362		500.214	1544.79
0.07355	460.561		78.1809	578.138		2.3958	24.4746		39.2763	55.1851		501.306	1548.53
5.07387	461.546		57.5391	578.743		6.21037	24.5846		17.6348	55.3641		500.62	1551.77
10.3584	461.63		51.6404	578.984		14.3763	24.6212		20.5013	55.3966		500.57	1555.51
8.05652	461.661		44.9072	579.443		4.54255	24.6212		0.82571	55.4453		498.739	1558.76
0.17116	461.977		2.84337	580.034		2.93809	24.6577		0.82571	55.4453		498.129	1562.5
12.6419	462.033		5.23697	580.052		0.00996	24.6577		2.8761	55.5101		497.533	1565.76
42.0429	464.239		5.22395	580.369		2.87839	24.6941		1.25859	55.5101		498.129	1569.51
13.3256	464.297		1.82121	580.486		3.62109	24.6941		7.05476	55.5425		497.555	1572.77
20.2937	464.7		4.39832	580.839		1.58539	24.7669		2.52814	55.5425		497.015	1576.04
0.00529	465.885		9.45226	580.894		0.3505	24.7669		0.82571	55.5749		495.87	1578.6
17.4504	465.91		7.35011	580.927		3.83596	24.7669		12.5606	55.6396		495.388	1582.36
1.44183	465.96		3.67597	581.114		1.61219	24.8031		0.48302	55.7042		494.941	1585.63
0.33316	466.425		25.0152	581.19		7.36355	24.8031		72.1425	55.8332		494.53	1589.39
1.91177	468.058		9.07333	581.268		3.62109	24.8756		7.02549	55.9298		494.155	1592.68
6.30424	468.219		4.11063	581.353		2.87839	24.9117		10.0099	55.9298		493.695	1596.44
0.50462	468.426		2.65501	581.786		27.5146	24.9478		44.239	55.962		493.9	1599.73
3.61378	469.069		71.4998	582.391		0.03914	24.9838		12.8744	55.962		493.624	1603.5
3.51037	469.728		3.37475	582.51		0.58363	25.0557		12.5606	55.978		492.14	1606.85
5.04578	469.882		0.49534	582.743		67.7526	25.0557		3.99413	56.0102		491.932	1610.62
7.40894	470.404		25.9885	582.769		4.54255	25.0557		4.70477	56.0744		491.76	1613.93
52.1383	470.796		5.43925	582.887		0.3386	25.0916		2.52814	56.3144		491.505	1617.7
5.62801	472.411		13.7631	583.226		21.6504	25.0916		26.4008	56.3304		491.855	1621.01
9.71075	472.913		3.22238	583.49		0.00026	25.1631		0.48302	56.3304		491.782	1624.79
28.27	473.755		4.92902	583.692		2.93809	25.1989		0.48302	56.3304		491.745	1628.11
1.60474	474.283		3.5902	584.044		0.33124	25.1989		0.48302	56.3304		491.745	1631.89
5.12673	474.459		4.81049	584.098		0.00996	25.1989		26.4008	56.3304		490.476	1631.94
1.48232	474.794		49.0461	584.617		2.93809	25.2345		0.48302	56.3304		490.36	1635.27
1.6506	474.931		17.2327	584.635		2.87839	25.2345		0.48302	56.3304		490.36	1639.05
30.5969	475.559		2.55148	584.709		4.8127	25.2345		0.48302	56.3304		490.78	1642.38
2.20974	475.769		16.0691	584.723		3.63441	25.2345		4.08492	56.3464		490.78	1646.17
32.1169	475.937		15.7528	585.201		3.63441	25.2345		0.48302	56.3464		490.802	1649.51
3.53246	477.535		66.6846	585.287		6.21037	25.2701		0.48302	56.4102		491.262	1653.3
11.5281	477.765		62.9984	585.406		21.6504	25.2701		19.4872	56.4898		489.889	1656.64
2.71088	479.951		0.8849	585.908		4.52249	25.3057		2.52814	56.5535		489.944	1660.43
11.2357	480.122		39.2188	587.066		0.58363	25.4475		1.659	56.5535		490.036	1663.84
7.18159	480.224		33.0124	587.606		2.87839	25.4475		1.25859	56.839		489.141	1667.63
11.7667	481.425		2.92571	587.816		7.7144	25.4828		2.52814	56.9971		489.665	1671.43
3.79694	481.536		58.7211	588.128		16.9845	25.4828		0.48302	56.9971		489.841	1674.79
14.9072	483.967		3.65861	589.001		3.83596	25.4828		0.82571	57.0444		490.054	1678.59
0	484.052		0.06743	589.17		3.83596	25.4828		8.53496	57.0601		490.303	1681.95
7.96404	484.353		79.353	589.606		3.83596	25.4828		4.28255	57.0759		490.59	1685.76
0.41016	484.821		4.58089	589.918		3.83596	25.4828		67.3573	57.3745		489.615	1689.13
1.59366	484.999		8.55954	590.145		3.83596	25.4828		39.2763	57.3745		489.964	1692.93
2.47939	486.952		2.40746	590.815		3.83596	25.4828		8.40287	57.4215		490.59	1695.53
11.3307	487.048		14.7073	591.947		6.21037	25.5181		0.82571	57.4215		490.912	1698.9
8.08427	487.718		70.3097	592.138		2.3958	25.5533		12.5606	57.4528		491.271	1702.71
5.27665	488.849		36.7272	592.25		1.95475	25.6236		0.48302	57.4998		491.666	1707.43
11.3597	489.055		36.7153	592.639		0.00996	25.6236		3.2558	57.5467		490.793	1549.75
0.87363	490.291		15.5839	592.957		3.62109	25.6236		17.6348	57.5936		491.258	1545.85
9.60319	491.608		75.6401	592.994		1.95475	25.6587		26.4008	57.6716		491.76	1541.81
4.83097	491.877		22.0218	593.176		0.68462	25.6587		31.0278	57.6716		492.297	1537.76
2.71493	492.178		15.491	593.984		0.54684	25.6587		12.8744	57.734		493.113	1533.87
1.61689	492.208		13.9245	595.7		0.03914	25.6587		1.01479	57.8429		492.396	1529.82
2.66457	492.293		1.96734	595.861		7.937	25.6587		2.79725	57.874		493.027	1524.39
1.14162	492.861		6.70344	596.112		1.9527	25.7636		5.85232	57.9051		493.695	1521.89
1.83541	493.228		3.93462	596.229		14.3763	25.7636		2.52814	57.9206		494.345	1517.85
8.03596	493.252		3.01057	596.358		3.63441	25.7636		0.38114	57.9206		495.014	1513.81
8.84011	494.723		9.68149	596.492		2.93809	25.9029		8.53496	57.9206		495.718	1509.77
5.12157	495.197		6.16753	597.257		0.3505	25.9029		1.25859	57.9827		495.326	1505.89
3.19212	495.419		17.0371	597.85		0.3505	25.9029		0.82571	58.2458		496.041	1503.18
2.96745	495.92		5.365	597.921		0.42648	25.9376		2.52814	58.2458		496.963	1499.15
2.64469	496.255		87.0334	598.01		8.1621	26.0068		7.02549	58.2458		496.458	1495.11
0.36864	496.518		24.3101	598.139		7.17254	26.0414		5.83952	58.3692		497.233	1491.08
14.7773	496.682		2.30725	599.375		27.5146	26.0414		0.48302	58.4462		498.042	1487.05
2.7671	497.614		5.52537	599.758		0.68462	26.0759		4.70477	58.4769		497.76	1484.35
18.7982	498.064		1.84722	600.555		7.40841	26.1104		3.99413	58.5845		498.616	1480.32
7.08633	498.908		43.076	600.673		0.54684	26.1792		0.82571	58.6152		499.507	1476.33
22.4485	500.442		6.87852	601.034		7.17254	26.1792		10.0099	58.6152		500.431	1473.43
1.01758	500.636		3.61753	602.111		1.95475	26.3504		12.905	58.9213		501.277	1469.4
3.31316	502.164		1.9768	602.642		1.61219	26.3504		26.4008	59.0128		502.27	1465.37
8.4108	502.234		43.7565	603.594		0.00026	26.3504		31.0278	59.0128		503.297	1461.35
6.33107	503.022		8.35699	605.253		3.99185	26.3504		26.4008	59.0128		504.357	1458.66
20.3895	504.245		0.67313	605.369		4.64969	26.3504		1.659	59.0128		505.451	1454.63
28.3423	504.992		25.584	605.845		0.3386	26.3845		4.08492	59.0737		506.578	1450.45
0.00782	505.298		13.4291	606.736		2.87839	26.4526		20.5013	59.1498		507.793	1447.76
12.6316	505.389		2.35976	606.896		21.6504	26.4526		24.0762	59.165		508.974	1443.74
63.3081	505.463		11.0527	607.389		3.62109	26.4866		12.5606	59.165		510.189	1439.72
3.52322	505.497		2.28527	609.485		0.02228	26.5544		44.239	59.2106		510.081	1435.54
1.17383	505.732		15.2773	609.683		8.1621	26.5882		0.82571	59.2258		511.328	1432.86
9.3047	506.601		71.9411	609.804		3.83596	26.6221		4.8937	59.2561		512.607	1428.84
6.05135	506.658		26.6601	610.057		4.8127	26.6558		4.8937	59.2561		513.923	1424.66
12.6328	507.571		6.94749	610.193		21.6504	26.6558		4.8937	59.2561		515.15	1420.65
2.68182	507.798		0.90585	610.395		38.4726	26.6558		2.8761	59.4077		516.59	1417.97
12.9654	508.364		32.4917	611.171		2.93809	26.7232		8.53496	59.438		517.927	1413.8
0	508.854		4.71226	611.188		21.6504	26.7232		33.1264	59.438		519.264	1409.79
1.50518	509.737		1.46803	611.43		2.93809	26.7569		7.05476	59.5136		520.602	1405.78
19.2621	510.03		16.6852	612.858		4.52249	26.7569		1.25859	59.5287		521.939	1402.93
9.46101	510.245		16.2802	613.147		1.58539	26.7569		0.48302	59.5287		523.276	1398.92
6.92364	510.987		2.24231	613.451		4.64969	26.7569		72.1425	59.6193		524.613	1394.92
10.1609	511.208		10.0981	613.48		4.64969	26.7569		2.79725	59.6646		525.951	1390.76
6.11746	511.815		8.59254	613.518		3.83596	26.824		2.52814	59.7549		527.291	1388.09
4.13086	512.312		30.9344	614.71		3.83596	26.824		39.2763	59.7549		528.661	1384.09
3.9334	513.912		20.5697	615.738		3.83596	26.824		5.85232	59.77		530.061	1379.92
25.0882	514.017		2.29638	615.747		3.83596	26.824		1.25074	59.8903		532.824	1375.93
1.0746	514.107		4.43634	615.776		1.61219	26.8575		12.5606	59.9503		534.424	1373.26
33.7942	514.191		46.022	616.493		0.42648	26.8575		0.82571	59.9503		535.858	1369.11
2.66948	514.519		30.0727	616.634		7.17254	26.8575		19.4872	59.9503		537.366	1365.11
2.45549	514.731		6.13535	617.128		4.54255	26.8575		2.52814	60.13		538.904	1361.12
4.98608	515.483		14.9326	617.478		4.54255	26.8575		4.28255	60.354		540.47	1358.46
3.88361	515.949		4.27068	617.536		1.95475	26.891		31.0278	60.354		541.974	1354.3
1.14383	516.374		11.2806	617.998		21.6504	26.891		26.4008	60.3689		543.588	1350.31
0.85672	516.379		24.5192	618.578		2.3958	26.9244		7.02549	60.488		545.23	1346.16
4.06892	516.432		1.73222	618.705		1.95475	26.9578		4.8937	60.592		546.9	1343.5
10.855	517.058		80.3439	619.007		0.54684	26.9578		4.8937	60.7254		548.598	1338.02
55.2314	517.201		19.1177	619.553		2.87839	26.9578		0.48302	60.7402		550.188	1335.38
20.0316	519.351		6.44571	619.932		1.58539	26.9911		12.8744	60.8438		553.254	1331.4
4.39832	519.931		15.276	620.048		7.36355	26.9911		67.3573	60.8881		554.866	1327.25
3.71734	520.574		21.2993	620.154		4.64969	26.9911		17.6348	60.9029		556.643	1324.6
8.11628	520.764		0.60448	620.223		7.40841	26.9911		17.6348	60.9029		558.447	1321.96
7.10473	523.791		23.8996	620.238		3.63441	26.9911		3.2558	60.9767		561.428	1319.15
56.0351	523.999		43.4241	620.612		6.21037	27.0244		8.40287	61.0209		563.274	1315.17
3.95542	524.644		68.6301	620.871		10.7502	27.0244		4.70477	61.0504		565.145	1311.04
7.24453	524.67		17.4057	621.178		0.58363	27.0909		2.52814	61.0651		568.167	1308.39
3.43148	524.905		1.17891	621.377		0.68462	27.0909		5.83952	61.0946		570.064	1305.76
19.6791	525.583		4.0807	621.607		16.9845	27.1241		4.8937	61.124		573.259	1302.95
16.088	525.638		78.6485	621.821		21.6504	27.1241		3.99413	61.1681		574.962	1298.99
13.349	526.26		68.4285	624.696		1.95475	27.2894		24.0762	61.1828		576.877	1295.02
17.801	526.301		60.5442	625.055		1.58539	27.2894		1.25859	61.315		579.924	1291.06
1.34808	526.357		25.8392	625.255		12.8065	27.2894		1.01479	61.3736		583.413	1288.43
2.92686	526.581		8.91149	625.438		0.58363	27.3552		4.8937	61.4322		585.172	1284.47
4.24445	528.005		60.684	626.408		4.64969	27.3881		1.659	61.4469		588.487	1281.67
13.5605	529.154		14.8399	627.534		12.4517	27.3881		2.8761	61.6077		590.271	1277.72
6.63708	530.208		1.53632	628.272		2.3958	27.3881		0.48302	61.666		593.621	1273.76
20.9786	530.481		3.93592	628.74		0.68462	27.4209		44.239	61.6952		595.429	1272.43
18.1816	530.634		43.8614	628.973		2.87839	27.4209		31.0278	61.6952		598.814	1269.68
6.23319	531.611		7.54035	629.813		1.61219	27.4537		0.82571	61.7098		601.954	1265.73
5.93225	531.931		56.8634	629.944		7.937	27.4537		4.08492	61.7098		604.043	1261.78
14.8538	532.614		0.89512	629.949		67.7526	27.4537		8.53496	61.7535		607.186	1259
1.83931	532.693		7.33823	629.999		4.54255	27.4537		20.5013	61.7535		609.292	1255.05
4.18738	533.828		52.2943	630.144		2.87839	27.4864		1.25859	61.7972		612.454	1251.16
0.8475	534.013		4.93977	630.681		21.6504	27.5191		0.82571	61.8408		614.595	1247.05
23.1425	534.209		26.054	631.973		2.93809	27.6496		2.52814	61.8408		617.777	1244.43
3.91379	537.828		0.22089	632.663		0.98011	27.6496		26.4008	61.8844		620.966	1240.48
5.35679	537.923		29.8192	634.444		0.00026	27.6496		0.38114	61.928		624.456	1236.53
1.32659	538.304		0	634.826		0.00996	27.6496		12.5606	61.9425		626.359	1233.72
5.7703	538.777		9.55855	635.318		0.00996	27.6496		2.52814	62.0151		629.549	1229.82
2.62004	539.137		0.90327	636.512		1.95475	27.747		26.4008	62.16		633.015	1225.88
4.68661	539.291		3.95875	636.666		1.61219	27.747		10.0099	62.1889		636.207	1224.55
6.89789	539.357		19.621	636.816		3.62109	27.747		39.2763	62.2178		639.405	1220.46
22.0981	540.417		7.89421	637.448		0.42648	27.8117		5.85232	62.3622		642.911	1216.53
8.78082	540.67		3.17088	637.691		14.3763	27.8117		12.8744	62.4487		644.823	1213.88
8.20107	540.831		4.84283	638.087		3.62109	27.8763		0.82571	62.4631		648.045	1211.12
24.6287	541.026		1.01568	638.79		3.63441	27.9086		4.08492	62.6213		651.59	1207
5.78212	541.423		20.1173	638.953		3.20982	27.9408		12.905	62.7074		654.828	1204.4
12.3067	542.187		0.00128	639.246		3.20982	27.9408		8.53496	62.7504		658.069	1200.48
12.7075	543.284		5.65591	640.293		0.98011	27.9408		1.25859	62.7504		661.56	1197.74
5.91562	543.653		35.7872	640.497		6.21037	27.9408		2.79725	62.7504		661.857	1193.82
2.53461	544.179		76.6112	640.767		0.33124	27.9408		0.48302	63.2643		665.067	1191.29
15.186	544.225		1.78974	640.837		3.83596	27.9408		17.6348	63.2643		668.284	1187.38
17.1994	544.712		3.10171	640.87		6.33917	27.9729		4.8937	63.2643		671.197	1184.86
3.81167	544.839		3.61473	641.556		2.87839	28.0051		19.4872	63.3211		673.52	1180.95
13.0308	544.961		14.9686	642.104		4.64969	28.0372		67.3573	63.3637		676.755	1176.92
5.7879	545.319		7.0375	642.341		4.64969	28.0372		1.25859	63.4488		681.706	1174.34
24.4403	546.265		3.42068	642.995		1.9527	28.0372		7.05476	63.5197		684.954	1170.52
10.3183	546.28		16.7011	643.28		27.5146	28.1333		0.82571	63.5621		688.208	1167.95
32.3013	546.647		21.0315	644.075		1.95475	28.1652		72.1425	63.6046		691.557	1164.13
22.2709	546.66		13.39	644.174		1.95475	28.1652		1.25074	63.6611		694.822	1160.24
4.08253	546.845		6.92377	645.102		7.7144	28.1652		1.01479	63.774		698.092	1158.92
30.2853	547.397		16.926	645.3		7.7144	28.1652		4.70477	63.774		701.458	1156.44
1.14663	547.868		8.4394	645.413		0.98011	28.1652		3.99413	63.8163		705.089	1152.56
11.249	548.172		67.5748	645.608		7.36355	28.1652		7.02549	63.8163		708.377	1151.42
9.46802	548.305		20.0899	645.775		0.3505	28.1652		3.2558	63.8867		711.763	1147.54
5.07383	548.997		14.5557	646.438		3.83596	28.1652		8.40287	63.943		714.7	1145.09
12.9715	549.044		30.0093	646.493		3.83596	28.1652		1.659	64.1116		717.999	1141.32
6.40566	549.28		9.89225	646.827		3.83596	28.1652		12.5606	64.1116		721.304	1138.78
2.96371	549.665		4.76793	647.072		3.83596	28.1652		2.52814	64.1256		724.613	1135.02
0.87041	550.67		1.30701	647.19		3.83596	28.1652		33.1264	64.2237		729.212	1132.59
9.74579	551.625		13.1588	648.112		3.83596	28.1652		26.4008	64.2377		732.53	1130.17
0.27013	551.711		33.0622	648.643		3.83596	28.1652		4.8937	64.2377		735.852	1126.32
5.73554	552.506		2.6468	649.576		7.40841	28.1652		39.2763	64.2657		739.179	1123.91
12.5084	552.783		52.8764	649.646		0.00996	28.1971		1.25859	64.2937		743.792	1120.19
6.64581	553.168		1.19048	649.724		0.54684	28.229		8.53496	64.3357		747.127	1117.8
6.24247	555.032		5.4369	649.89		2.93809	28.2926		31.0278	64.3776		750.466	1113.97
4.25746	556.328		1.98015	649.996		8.37114	28.3244		24.0762	64.3916		754.204	1111.59
11.43	556.498		16.5766	650.19		0.02228	28.3244		4.8937	64.559		758.435	1109.22
8.91046	556.8		1.42207	650.244		3.20982	28.4195		0.38114	64.6008		761.786	1105.54
11.2087	557.167		0.6086	650.611		2.93809	28.4195		5.83952	64.7259		766.418	1103.04
4.63872	557.533		3.62181	650.626		0.98011	28.4511		2.52814	64.7954		769.776	1099.37
1.49767	557.868		0.63654	650.851		2.42454	28.4511		67.3573	64.9063		773.139	1097.03
1.38115	558.59		53.1693	650.897		6.21037	28.4511		0.48302	64.9756		777.371	1093.38
12.4758	559.332		1.73161	652.586		0.03914	28.4511		2.52814	64.9894		780.737	1090.85
10.1531	560.705		3.5322	652.872		0.3505	28.4511		9.64539	65.1138		784.108	1088.53
25.921	561.623		1.21315	653.164		3.83596	28.4511		5.85232	65.2794		788.755	1086.22
0.42267	562.214		69.0602	654.203		1.95475	28.4827		0.82571	65.3482		792.132	1083.92
3.06343	562.449		57.1819	654.391		0.98011	28.5143		44.239	65.3758		796.365	1080.31
10.2633	562.77		19.5651	655.852		0.58363	28.5773		3.99413	65.4033		799.745	1078.03
3.33466	562.833		3.59453	655.871		0.42648	28.5773		4.28255	65.4995		801.86	1075.75
3.58101	562.911		10.9841	656.243		4.8127	28.5773		0.82571	65.5132		806.094	1073.49
7.88051	562.954		7.27254	656.297		3.62109	28.5773		31.0278	65.7188		809.483	1071.23
4.37305	563.654		11.3255	656.333		3.20982	28.6402		20.5013	65.7188		814.137	1067.46
2.71561	563.733		5.57545	656.553		2.42454	28.6716		1.25074	65.7188		817.1	1065.03
2.93764	563.792		69.9978	656.972		2.42454	28.6716		26.4008	65.7325		820.488	1062.79
8.53778	563.805		76.0691	657.047		3.99185	28.6716		10.0099	65.7325		823.879	1060.56
9.19568	565.25		3.00455	657.276		7.17254	28.6716		17.6348	65.7872		828.194	1059.66
0.32063	567.773		2.25976	657.296		2.822	28.7029		12.5606	65.8965		832.856	1184.43
1.18476	567.936		11.5229	657.436		0.98011	28.7342		9.64539	65.8965		837.172	1187.27
1.2065	568.042		14.5992	657.464		0.98011	28.7342		2.79725	65.9647		840.569	1191.12
14.1938	568.083		30.4516	657.557		21.6504	28.7342		19.4872	65.992		843.969	1194.98
0.63254	569.126		2.49884	659.311		3.63441	28.7655		7.02549	66.0328		848.285	1198.84
0.45758	569.393		17.2493	659.333		2.42454	28.7968		4.8937	66.0601		851.688	1202.71
73.9105	569.592		0.90556	659.823		8.1621	28.9215		3.2558	66.1145		853.476	1205.44
0.7465	570.571		66.1891	659.824		17.2361	28.9525		7.05476	66.3318		857.709	1209.41
27.7251	570.806		13.4517	659.943		3.20982	28.9836		0.48302	66.3318		861.941	1213.28
1.38882	570.973		50.6582	661.376		4.54255	28.9836		1.659	66.386		863.644	1216.11
0.00753	571.603		17.8567	661.397		1.95475	29.0765		4.08492	66.386		379.576	1219.98
11.0723	572.315		0.43695	661.711		10.7502	29.0765		8.40287	66.386		375.126	1223.86
0.07189	572.582		3.32964	661.886		38.4726	29.0765		4.70477	66.6294		371.379	1227.92
0.40179	572.812		17.6108	662.052		0.98011	29.1692		4.8937	66.7104		368.039	1231.8
18.9744	573.301		75.4767	662.087		0.98011	29.1692		31.2313	66.7508		363.616	1234.54
76.3016	573.339		44.5529	666.193		3.20982	29.2		2.52814	66.7508		359.917	1238.52
16.2281	573.454		23.7207	666.752		1.61219	29.2		26.4008	66.8585		355.481	1242.4
15.7134	573.822		6.94101	667.181		2.42454	29.2		2.8761	66.872		352.929	1246.47
1.84807	574.131		9.11217	667.203		4.52249	29.2		39.2763	66.966		349.24	1249.12
6.00692	575.537		7.6498	667.251		6.21037	29.2		2.52814	66.9795		344.858	1253.01
5.68786	576.098		0.48436	667.299		21.6504	29.2		9.64539	67.0332		342.303	1256.9
6.3558	576.502		4.61928	668.491		0.68462	29.2308		9.64539	67.0332		338.626	1260.97
5.20223	576.529		7.01926	668.939		0.00026	29.2922		0.82571	67.0466		335.429	1264.87
5.15865	576.58		1.14196	669.545		16.9845	29.3229		31.0278	67.06		332.417	1268.76
10.2841	577.447		2.07121	670.078		4.54255	29.3229		60.5763	67.0734		329.242	1271.33
8.68877	577.785		1.79141	670.371		4.64969	29.4148		31.2313	67.1538		325.583	1275.42
8.77711	578.334		59.3207	670.908		8.37114	29.4148		33.1264	67.194		321.27	1279.4
61.645	578.413		71.5857	670.908		8.37114	29.4148		2.21458	67.2742		318.794	1283.3
4.76012	578.662		2.24714	671.262		67.7526	29.4454		2.21458	67.2742		315.798	1287.2
11.0889	579.128		10.0738	671.369		3.20982	29.4759		2.21458	67.2742		312.675	1291.29
4.7165	579.563		3.91583	671.953		10.7502	29.4759		17.6348	67.3544		309.041	1293.87
5.22227	579.834		3.20037	672.197		1.58539	29.5064		26.4008	67.3945		305.952	1297.78
1.51985	580.713		11.544	672.448		12.8065	29.5064		31.2313	67.3945		302.276	1301.69
8.14672	580.928		15.3257	672.451		14.3763	29.5064		0.48302	67.4078		297.946	1305.79
1.65739	581.043		2.45816	672.928		4.64969	29.5369		12.905	67.4078		295.457	1309.77
14.4072	581.323		6.72283	673.103		0.3505	29.5369		72.1425	67.4478		291.152	1313.69
2.13613	581.847		5.42286	674.244		0.3505	29.5369		10.0099	67.5145		287.508	1316.28
2.05569	582.342		3.5367	674.271		0.58363	29.5673		1.01479	67.5145		284.315	1319.06
11.1285	583.218		10.5945	675.173		7.17254	29.5673		31.2313	67.5544		280.651	1321.71
0.12099	583.921		2.77648	675.182		0.98011	29.6281		4.28255	67.6077		276.32	1325.63
2.94967	584.103		13.2724	675.234		2.87839	29.6281		8.53496	67.6077		273.832	1329.55
3.18885	584.12		2.05433	675.253		3.20982	29.6584		9.64539	67.6077		270.181	1333.48
11.8766	584.609		26.3018	676.131		0.98011	29.6584		60.5763	67.6608		265.899	1337.4
2.07726	584.709		51.1952	676.462		0.68462	29.6584		1.25859	67.6741		263.442	1341.33
17.3134	584.92		2.80919	676.537		0.54684	29.6584		24.0762	67.6741		259.185	1343.93
1.43141	585.581		59.1966	676.614		0.42648	29.6584		5.83952	67.714		255.582	1347.92
10.2406	585.584		1.27253	676.95		12.4517	29.6584		31.2313	67.7804		252.552	1351.85
3.21168	586.67		26.2716	678.143		1.95475	29.6887		1.659	67.8202		248.951	1355.78
9.33373	587.338		39.7367	679.1		3.83596	29.6887		31.2313	67.8202		244.79	1359.72
4.65436	587.845		13.4788	679.699		21.6504	29.719		58.7156	67.8334		242.416	1361
29.2515	588.542		37.6446	679.701		0.00996	29.7795		60.5763	67.8732		238.274	1364.99
8.64195	588.727		3.87241	679.814		0.02228	29.7795		31.2313	67.9791		235.276	1368.93
1.80293	589.745		47.3399	680.014		2.93809	29.8097		60.5763	68.0056		232.419	1372.87
26.9784	589.869		2.39471	681.32		2.42454	29.8097		31.2313	68.032		229.569	1376.81
31.8363	591.116		24.1765	682.055		7.937	29.8097		8.53496	68.0452		226.091	1380.76
22.7464	591.463		12.1887	682.171		21.6504	29.8097		0.82571	68.0717		223.273	1384.88
4.89173	592.187		6.20629	682.324		2.93809	29.9601		7.85085	68.1113		219.076	1387.5
5.16306	592.297		6.00595	682.345		0.98011	29.9601		60.5763	68.1509		216.74	1391.45
12.2376	592.675		77.0529	686.3		0.68462	29.9601		66.0102	68.1509		213.79	1395.4
3.90738	592.733		0.71473	687.001		1.95475	30.0201		60.5763	68.2564		210.226	1399.36
20.8021	593.424		7.61327	687.094		2.42454	30.0201		3.99413	68.3091		207.405	1403.52
13.6423	593.703		5.14646	687.714		1.58539	30.0201		12.5606	68.3091		203.337	1407.47
14.1618	594.406		15.7247	690.098		4.54255	30.0201		2.52814	68.3486		201.055	1410.1
8.96886	595.169		52.7441	690.426		8.37114	30.0501		66.0102	68.3881		198.366	1414.06
10.9957	596.845		81.7991	691.387		4.18138	30.1099		20.5013	68.4012		194.89	1418.02
0.90762	597.7		7.72952	691.91		4.18138	30.1099		0.17943	68.4012		192.204	1420.68
38.1585	597.838		26.5393	693.732		0.98011	30.1397		31.0278	68.4012		188.404	1423.28
18.3142	597.893		21.4627	694.537		0.3386	30.1397		0.17943	68.4012		186.258	1427.25
12.3381	598.234		87.0913	694.871		17.2361	30.1696		31.2313	68.4275		182.551	1429.91
3.53114	598.243		1.30101	695.214		3.62109	30.1696		7.85085	68.4538		180.435	1433.87
27.3177	598.538		41.1703	695.22		2.42454	30.1993		7.85085	68.4538		177.905	1437.84
15.8307	598.79		13.4056	695.259		3.99185	30.1993		60.5763	68.5063		174.217	1441.81
24.3289	598.978		76.4839	696.054		3.62109	30.1993		66.0102	68.5063		172.103	1445.78
1.6786	600.13		38.6345	696.878		1.61219	30.2886		2.21458	68.5194		168.314	1449.75
13.5045	600.154		83.9246	697.45		4.18138	30.2886		7.85085	68.5719		168.014	1453.73
2.33509	600.944		6.72729	697.605		2.3958	30.2886		0.38114	68.6113		164.23	1456.37
0.10855	602.599		15.9353	698.39		0.03914	30.3479		2.21458	68.716		161.691	1460.35
3.08219	602.832		7.7785	699.128		3.20982	30.4071		60.5763	68.7291		159.225	1464.33
1.10513	602.842		8.16636	699.235		6.21037	30.4071		4.8937	68.7815		156.834	1468.32
0.39765	602.988		3.26735	699.455		1.55384	30.4071		7.85085	68.8207		154.855	1473.63
2.68421	603.583		5.09714	699.914		1.95475	30.4662		2.79725	68.8337		152.278	1476.45
0.24738	604.078		56.5807	699.942		8.1621	30.4662		0.82571	68.8468		149.193	1480.43
0.39188	604.09		1.40594	700.4		2.87839	30.4957		60.5763	68.9643		146.97	1484.41
14.2009	604.387		3.55954	701.505		7.40841	30.4957		31.2313	68.9773		145.562	1487.24
1.80823	604.667		1.66545	702.314		2.42454	30.5252		0.82571	68.9773		143.458	1489.9
10.7263	605.586		3.22168	703.284		4.18138	30.5252		7.02549	68.9773		141.451	1494.04
4.22531	605.79		76.8992	703.794		8.37114	30.5252		60.5763	68.9773		139.929	1498.02
13.8089	605.832		2.69831	704.014		0.98011	30.5841		1.25859	68.9904		138.196	1500.68
6.97517	605.85		19.1076	704.182		3.83596	30.5841		4.8937	69.0164		136.124	1503.48
12.0121	607.327		57.6998	704.785		0.00026	30.6135		60.5763	69.1206		134.046	1507.61
2.82983	608.422		9.60464	706.235		2.822	30.6428		7.85085	69.1336		134.268	1511.74
9.53683	608.965		78.0422	706.377		0.98011	30.6428		5.85232	69.1596		130.992	1515.72
12.6428	609.032		6.64488	706.613		3.63441	30.7308		44.239	69.1726		129.125	1519.85
6.5073	609.244		10.5705	706.66		0.00996	30.76		66.0102	69.1856		127.619	1523.84
67.9404	609.283		3.71106	706.899		7.7144	30.8476		9.64539	69.1986		126.08	1525.31
20.8441	609.286		2.42042	707.13		7.7144	30.8476		60.5763	69.2246		124.529	1529.31
5.67716	610.222		6.94495	708.444		2.42454	30.8476		4.08492	69.2376		121.968	1533.29
9.89401	611.506		0.57239	709.029		0.98011	30.8767		1.25074	69.2506		120.633	1537.28
7.9894	611.655		10.1494	710.371		0.98011	30.8767		10.0099	69.3025		119.51	1541.27
26.8791	611.689		82.7028	710.412		2.87839	30.8767		2.52814	69.3415		118.186	1545.26
21.3559	611.855		4.21143	710.512		4.8127	30.8767		31.2313	69.3415		116.862	1547.92
0.00175	612.6		8.12752	710.787		4.18138	30.9059		66.0102	69.3804		114.207	1551.91
3.97892	612.899		0.55206	711.061		1.9527	30.9059		66.0102	69.5099		112.86	1556.06
7.27282	615.298		33.596	711.494		0.00996	30.9059		0.48302	69.5487		111.521	1560.05
2.69689	615.874		2.04708	711.663		21.6504	31.051		19.4872	69.5487		110.109	1564.05
85.0771	616.253		65.7716	711.667		2.43626	31.051		3.2558	69.5875		108.77	1566.72
46.2792	616.767		2.51078	713.173		6.21037	31.1089		31.2313	69.5875		106.167	1570.71
3.5247	616.831		88.9021	714.069		0.33124	31.1955		66.0102	69.6004		104.906	1574.71
28.0387	616.847		24.0856	714.487		7.36355	31.1955		4.70477	69.6004		103.863	1578.71
16.6762	616.94		1.50898	714.497		4.18138	31.1955		0.17943	69.7424		102.713	1584.05
6.19238	617.565		2.80135	714.648		4.18138	31.1955		31.0278	69.7424		102.958	1586.72
26.7417	617.998		8.60914	715.253		2.87839	31.1955		60.5763	69.7682		100.554	1590.72
3.67262	618.19		0.94171	715.574		4.64969	31.2243		39.2763	69.794		99.746	1594.73
0.43719	618.474		15.8313	716.83		0.54684	31.3106		60.5763	69.8455		98.8675	1598.73
38.2381	618.654		2.41277	717.363		1.58539	31.3106		66.0102	69.9099		96.7432	1601.25
24.8358	618.69		6.1136	718.747		7.17254	31.3106		0.17943	69.9613		95.6023	1605.27
7.60641	619.125		2.05061	719.445		3.62109	31.3106		9.64539	69.9613		95.1213	1609.28
2.47374	619.193		22.1168	719.606		6.21037	31.3393		17.6348	70.0641		94.5142	1613.29
25.5317	619.318		11.607	719.706		12.8065	31.3393		4.8937	70.0641		94.0754	1615.97
1.2827	619.544		3.16938	720.171		27.5146	31.3393		8.40287	70.0641		93.5481	1619.98
5.27682	619.742		6.49087	720.995		1.95475	31.4253		7.85085	70.0641		91.9089	1624
2.46062	620.651		83.3723	721.086		3.20982	31.4253		58.7156	70.0769		91.5658	1628.01
15.6652	621.023		84.8917	721.324		1.61219	31.4253		7.85085	70.1282		90.9349	984.863
0.60498	621.232		9.58402	721.949		4.64969	31.4539		7.85085	70.1282		90.2698	988.167
10.6231	622.075		19.0043	722.445		4.52249	31.5681		24.0762	70.1667		89.7903	991.664
5.58624	622.214		7.58002	722.837		5.57433	31.5681		66.0102	70.1923		89.7101	994.073
0.00396	623.737		65.4932	723.081		21.6504	31.5966		8.53496	70.1923		89.2578	996.485
13.7843	623.752		2.2588	724.213		0.68462	31.625		2.21458	70.2051		87.9688	999.827
1.6972	623.779		4.9521	724.47		38.4726	31.625		12.905	70.2563		87.846	1002.04
4.02744	623.941		7.00996	725.531		4.18138	31.6535		31.2313	70.2947		87.4458	1005.79
1.2573	624.431		1.89474	725.579		0.42648	31.6819		1.659	70.3715		86.5152	1006.9
21.3883	627.523		3.36952	725.903		16.9845	31.6819		0.17943	70.3842		86.7643	1010.46
4.30339	627.881		1.83566	726.352		7.17254	31.7669		7.05476	70.3842		86.6502	1014.02
8.0583	628.206		1.02755	727.339		3.62109	31.7669		7.85085	70.4226		85.6375	1016.46
2.28796	628.466		8.40386	727.853		0.98011	31.7952		1.25859	70.4864		85.9834	1020.04
4.11492	630.772		8.0642	728.136		2.93809	31.8235		16.2913	70.5247		85.7634	1021.18
5.04024	630.919		23.0602	728.481		0.58363	31.8235		60.5763	70.5757		85.0367	1023.46
29.8505	631.093		75.5225	728.716		0.58363	31.8235		60.5763	70.6394		85.8577	1025.74
2.54819	631.097		76.4716	729.181		0.00026	31.8235		2.8761	70.6394		85.2586	1029.53
6.72039	631.148		14.2636	732.713		21.6504	31.8235		2.52814	70.7284		85.8577	1031.82
15.0472	632.163		13.1735	732.826		2.87839	31.8517		2.21458	70.7793		84.6764	1033.96
16.3455	632.428		36.9643	733.098		1.61219	31.88		0.82571	70.8047		84.0794	1037.76
3.02673	632.594		14.1556	733.77		2.42454	31.88		12.5606	70.8301		84.9203	1040.07
41.8805	633.458		7.57676	734.275		1.58539	31.88		2.79725	70.9062		85.5534	1043.88
0.8217	633.798		10.4247	734.631		4.18138	31.88		7.85085	70.995		84.5807	1046.37
68.9973	633.895		27.0343	736.71		14.3763	31.88		0.17943	71.0203		84.4211	1050.35
0.14448	634.161		2.48746	736.821		0.98011	31.9082		5.85232	71.0456		85.5219	1052.7
7.55937	634.48		56.538	740.999		12.8065	31.9082		1.01479	71.0456		86.432	1056.68
5.23618	634.495		1.184	741.315		2.93809	31.9926		0.17943	71.0836		85.6795	1059.04
3.46046	634.716		33.1129	741.847		2.42454	31.9926		0.17943	71.0836		86.0566	1061.71
1.90296	635.199		89.1913	743.35		4.64969	31.9926		0.17943	71.0836		86.7851	1064.22
4.40269	635.245		2.99299	744.743		10.7502	31.9926		31.0278	71.0836		86.9818	1068.05
5.80166	635.338		0.34702	745.661		4.18138	32.1049		0.17943	71.0836		87.5897	1069.27
8.63116	635.61		31.5986	747.358		6.33917	32.1049		0.17943	71.0836		88.2139	1072.95
19.0664	635.638		6.83923	747.602		7.7144	32.1888		31.0278	71.0836		88.783	1075.34
1.61349	636.545		16.1585	748.096		1.55384	32.1888		0.17943	71.0962		89.2578	1079.06
8.74319	636.669		10.8501	748.494		1.95475	32.2167		44.1127	71.0962		89.0965	1081.43
27.6821	636.885		18.2831	749.358		0.98011	32.2167		4.28255	71.1342		90.8261	1085.17
7.8327	637.728		10.4614	749.49		3.63441	32.2167		44.1127	71.1342		90.3893	1087.59
8.84735	638.408		9.57751	750.61		0.03914	32.2446		26.4008	71.1847		92.3093	1091.45
6.06332	638.438		23.4197	751.6		7.36355	32.2725		31.2313	71.1974		92.1923	1093.73
12.4682	638.469		15.4937	752.843		3.77557	32.2725		0.17943	71.2479		93.0951	1097.5
70.7246	639.297		0.52342	753.058		5.94669	32.3004		4.8937	71.3236		93.9319	1100.05
35.7813	639.61		10.9791	753.146		5.57433	32.3004		5.83952	71.3866		94.3999	1103.83
4.69393	639.861		10.374	753.187		0.68462	32.3282		44.239	71.3992		95.1685	1106.13
1.67159	640.029		3.62892	755.25		6.21037	32.4116		31.2313	71.3992		96.0247	1108.7
26.0976	640.642		2.59789	756.129		0.3505	32.4116		3.99413	71.4118		96.0247	1112.5
0.31449	640.939		0.47601	757.391		8.37114	32.4116		7.85085	71.437		97.88	1114.98
11.2102	641.657		33.5207	758.528		2.42454	32.4393		72.1425	71.4496		97.88	1118.73
18.025	642.431		7.96359	759.354		17.2361	32.4393		60.5763	71.4496		97.88	1121.22
9.07328	642.508		12.4886	761.898		3.20982	32.467		9.64539	71.5502		99.773	1125.05
25.7135	642.646		31.5483	763.057		5.94669	32.4947		2.21458	71.5754		99.9531	1128.81
15.7308	642.726		4.43075	763.328		7.937	32.4947		2.52814	71.5879		101.303	1131.33
5.27365	643.281		4.78535	764.113		0.98011	32.5224		16.2913	71.6758		101.799	1135.17
7.33005	643.348		12.0037	764.433		3.99185	32.5224		1.25074	71.7385		103.177	1137.55
7.23087	643.379		21.6313	766.872		67.7526	32.5224		7.85085	71.7511		105.008	1141.48
2.54712	644.522		1.4692	767.08		1.9527	32.55		0.48302	71.8388		105.725	1144.02
51.1747	645.007		43.7942	767.702		8.37114	32.55		0.17943	71.8888		107.547	1147.95
8.84918	646.027		1.64172	768.352		7.40841	32.5776		33.1264	71.9888		108.38	1150.5
20.072	646.172		2.44889	768.471		5.94669	32.6328		66.0102	72.0013		109.987	1154.25
1.31555	646.227		4.33887	768.862		4.54255	32.6328		0.82571	72.0013		112.004	1156.86
6.48174	646.856		8.19877	769.089		0.3386	32.6604		7.85085	72.0762		112.932	1159.42
11.4284	646.909		1.44048	769.103		5.57433	32.6604		2.12015	72.1885		115.148	1163.33
1.46601	648.083		79.8447	770.099		5.57433	32.6604		7.85085	72.3005		116.908	1165.95
8.06252	648.183		2.22009	771.023		0.02228	32.6604		19.4872	72.3005		117.522	1169.87
2.57148	648.776		28.6102	771.148		8.1621	32.6879		0.17943	72.4248		119.645	1172.46
75.5846	648.945		1.28324	771.453		7.17254	32.6879		0.17943	72.4248		120.835	1176.42
15.8365	649.603		6.24655	772.849		3.83596	32.7429		0.17943	72.4248		120.701	1179.02
0.95538	650.732		2.39411	773.262		4.8127	32.7703		0.17943	72.4248		123.805	1182.96
3.33818	651.202		6.09035	773.942		1.61219	32.7978		0.17943	72.4248		125.25	1185.6
0.86698	651.961		2.6609	774.144		4.18138	32.7978		60.5763	72.4372		126.791	1189.55
2.08279	652.626		7.24663	774.585		3.77557	32.8799		20.5013	72.4372		128.427	1192.17
0.01139	655.049		19.0459	774.798		0.42648	32.9073		10.0099	72.4496		131.198	1196.15
0.453	655.265		7.05243	774.931		0.48715	32.9073		2.21458	72.4869		132.887	1198.79
3.60989	655.398		10.1188	775.726		3.83596	32.9073		58.7156	72.4993		134.582	1202.63
8.71999	655.652		9.09358	776.602		2.3958	32.9073		2.21458	72.5861		136.256	1205.28
5.56998	655.973		26.7175	778.27		3.62109	32.9073		66.0102	72.5984		137.935	1207.92
21.0682	656.114		79.6018	779.103		4.18138	32.9346		7.85085	72.6232		140.737	1210.58
1.96962	656.236		67.5771	780.1		8.80009	32.9346		31.2313	72.6232		142.445	1214.58
7.0963	656.466		18.0056	780.671		0.3505	32.9346		0.82571	72.6356		144.202	1217.24
10.4014	656.838		8.35589	780.796		9.65184	32.9892		4.70477	72.6727		146.037	1219.91
34.7965	656.846		0.70829	781.037		9.65184	32.9892		0.38114	72.6727		147.946	1747.17
14.0329	657.83		29.4789	781.083		1.58539	32.9892		9.64539	72.6851		150.854	1745.07
3.28855	659.034		82.8141	781.252		5.57433	32.9892		39.2763	72.7346		152.75	1741.71
2.77803	660.629		17.9468	782.528		2.42454	33.0164		3.99413	72.8952		154.715	1739.67
5.01665	661.126		2.97799	782.554		2.42454	33.0164		0.17943	72.8952		156.656	1737.58
0.32078	661.539		0.00946	783.823		0.98011	33.098		2.52814	72.9198		158.529	1734.24
20.9061	661.671		9.90098	784.241		0.68462	33.098		1.25859	72.9322		160.569	1731.73
50.2054	662.05		4.22272	786.611		4.64969	33.098		2.12015	72.9322		162.269	1730.12
3.09169	663.592		32.7614	786.69		14.3763	33.098		0.82571	72.9445		164.339	1726.8
0.00845	663.951		59.1938	786.809		38.4726	33.098		24.0762	72.9445		166.471	1724.77
2.98112	664.073		17.3016	787.975		3.63441	33.098		2.12015	72.9445		168.474	1722.7
0.03705	664.457		8.52372	789.307		0.00996	33.1252		1.659	72.9815		170.675	1719.38
0.01231	664.782		6.64004	789.968		5.94669	33.1523		8.53496	73.0061		172.619	1718.58
5.99141	667.035		9.10103	790.354		4.18138	33.1523		4.08492	73.0431		174.686	1715.31
3.93929	667.159		0.06477	791.624		0.00026	33.1795		2.12015	73.1292		176.977	1712.01
0.57573	667.468		16.1632	792.023		1.9527	33.1795		5.85232	73.1415		179.19	1710
41.6356	668.693		12.6069	792.264		4.52249	33.2336		3.2558	73.1415		181.28	1706.7
2.07595	668.765		5.92287	793.071		4.64969	33.2336		2.12015	73.1907		183.588	1703.41
5.70842	670.167		3.26408	795.359		8.80009	33.2336		1.01479	73.1907		185.813	1701.41
3.36295	670.204		1.8728	796.567		12.4517	33.2336		2.12015	73.2398		188.089	1698.63
3.30121	670.514		63.6088	796.63		4.18138	33.3956		0.48302	73.3257		190.559	1695.36
26.5294	671.105		11.7058	797.982		2.43626	33.4494		2.12015	73.338		193.072	1693.37
53.4877	672.434		76.8846	799.78		7.7144	33.53		26.4008	73.4728		195.493	1690.1
5.54711	672.519		17.1771	801.069		5.57433	33.53		2.12015	73.4728		198.089	1686.83
1.61105	672.744		20.3093	801.99		5.94669	33.5568		7.85085	73.4973		200.638	1685.34
7.75928	672.92		33.5883	802.035		3.20982	33.5568		39.2763	73.6318		203.164	1682.08
53.6669	673.947		5.88802	802.701		0.00996	33.5568		60.5763	73.705		205.834	1678.86
3.87856	674.182		0.50683	803.542		2.822	33.5836		31.2313	73.7172		208.508	1678.1
8.55561	674.725		2.26942	805.918		21.6504	33.6104		0.17943	73.766		211.085	1674.88
4.26015	675.051		3.68107	808.544		0.68462	33.6371		0.17943	73.766		213.761	1671.67
7.43109	675.524		7.73978	809.633		9.65184	33.6371		0.17943	73.766		216.437	1670.43
9.57575	676.519		17.1153	810.077		16.9845	33.6371		0.17943	73.766		219.113	1667.71
7.11151	676.674		10.9945	810.322		0.98011	33.6638		31.0278	73.766		221.704	1665.72
5.60226	676.721		0	810.505		6.21037	33.7439		0.17943	73.766		224.382	1663.02
5.94579	676.832		11.6865	811.018		2.93809	33.7706		0.17943	73.766		226.913	1661.04
10.2127	677.609		20.9541	811.372		0.58363	33.7706		0.17943	73.766		229.577	1657.83
2.49476	677.982		1.9727	811.958		0.52824	33.7706		0.17943	73.766		232.09	1656.39
73.6647	678.263		61.3823	812.358		27.5146	33.7972		2.12015	73.7782		234.771	1653.19
19.1218	678.647		41.6343	812.76		5.57433	33.8504		0.17943	73.8148		237.483	1651.76
10.2416	678.883		4.98761	813.436		1.95475	33.8769		7.85085	73.8269		240.135	1648.58
10.1665	679.291		4.78703	813.528		0.98011	33.8769		9.64539	73.8269		242.92	1647.15
3.20964	679.839		24.2037	813.822		9.65184	33.8769		44.1127	73.9243		245.605	1643.98
4.75789	679.879		86.4536	814.541		7.17254	33.8769		2.12015	73.9243		248.444	1642.58
10.3994	680.011		27.9395	814.56		3.20982	33.9565		0.17943	73.9243		251.31	1641.88
0.78596	680.142		6.0112	815.656		12.4517	33.9565		2.8761	73.9608		254.082	1638.74
1.3729	680.363		17.7044	816.424		21.6504	33.9565		44.1127	73.973		256.983	1635.59
2.35086	680.582		10.3541	817.076		0.58363	33.983		4.8937	73.9851		259.791	1634.24
2.46472	680.762		2.29243	817.32		0.54684	33.983		4.28255	74.0095		262.892	1631.1
26.6854	681.365		13.4242	817.989		38.4726	33.983		17.6348	74.0823		265.872	1629.75
5.60493	682.075		15.4442	818.252		21.6504	34.0094		12.905	74.1066		268.769	1626.64
15.549	682.374		0.60029	818.565		3.63441	34.0358		72.1425	74.1188		271.791	1625.3
25.7655	682.402		11.9274	819.21		8.1621	34.0623		2.79725	74.1794		274.737	1622.2
10.6142	682.768		6.43829	820.169		0.48715	34.0623		2.52814	74.24		279.111	1620.88
10.2044	683.262		52.2113	821.119		3.99185	34.0887		12.5606	74.2521		282.111	1617.78
71.982	684.409		36.0703	821.675		2.87839	34.0887		0.17943	74.2642		285.045	1616.48
2.54026	685.815		9.79211	822.533		0.3505	34.0887		7.85085	74.2642		288.286	1615.27
4.80582	685.873		5.3395	824.198		11.8821	34.1677		1.25859	74.3005		289.954	1612.75
0.73755	687.226		18.3275	825.842		9.65184	34.1677		8.40287	74.3973		294.359	1611.46
20.5886	688.832		48.6132	830.704		0.03914	34.1677		7.05476	74.4577		297.459	1610.18
5.49667	689.104		0.85194	831.282		8.80009	34.1677		66.0102	74.506		300.264	1608.33
8.50404	689.489		84.6187	832.015		7.17254	34.1677		0.82571	74.5905		303.639	1605.86
10.0165	689.734		8.60146	832.161		3.83596	34.194		2.21458	74.8793		306.786	1604.61
11.0749	689.875		2.8252	834.293		3.62109	34.194		7.85085	74.8793		309.887	1602.78
0.05954	690.02		79.0911	836.481		0.98011	34.2203		33.1264	74.9634		313.063	1601.54
22.7964	691.188		1.3543	839.365		11.8821	34.3777		8.53496	74.9874		316.253	1599.11
10.5077	693.643		70.8192	839.773		5.94669	34.4299		2.12015	75.0113		319.403	1597.3
0.23328	694.244		0.45406	839.979		1.61219	34.4299		2.79725	75.0233		322.619	1596.09
11.3588	694.705		14.201	840.681		9.24721	34.4299		58.7156	75.0833		327.151	1594.89
17.5904	694.972		3.05518	841.299		2.42454	34.4299		0.17943	75.1072		330.287	1591.9
14.921	696.197		14.3678	841.437		6.21037	34.4299		0.17943	75.1072		333.463	1590.7
17.0178	697.001		14.0349	842.158		0.52824	34.4299		0.17943	75.1072		338.211	1589.51
1.9492	697.492		24.786	842.327		0.48715	34.5082		2.12015	75.1072		341.419	1587.72
5.69716	699.364		3.63915	842.926		14.3763	34.5082		2.12015	75.1072		344.639	1585.34
25.1172	699.873		13.0649	843.293		2.3958	34.5082		0.17943	75.1072		346.567	1584.15
6.74422	700.277		0.97118	846.948		10.7502	34.5082		2.12015	75.1072		351.079	1582.38
0.66211	700.479		80.3276	848.848		0.02228	34.5082		2.12015	75.1072		354.333	1581.21
2.60826	702.53		16.9069	849.233		4.18138	34.5603		31.0278	75.1072		357.598	1578.86
39.102	703.497		22.488	850.361		11.8821	34.6123		0.17943	75.1072		359.206	1577.1
3.43497	704.856		1.06483	850.509		1.58539	34.6123		2.12015	75.1072		364.13	1575.96
0.99465	705.504		33.8149	852.845		12.8065	34.6123		16.2913	75.1072		367.425	1574.83
21.4645	706.143		15.5646	853.418		6.21037	34.6383		2.12015	75.1072		369.439	1572.45
7.33216	706.42		7.21575	853.422		1.55384	34.6383		2.12015	75.1072		374.022	1571.33
12.1637	706.446		21.4194	854.697		9.65184	34.7161		0.17943	75.1072		377.345	1570.22
0.65599	707.859		10.4886	856.409		0.3505	34.7161		2.12015	75.1072		379.01	1569.13
2.50125	708.065		0.13793	858.005		7.40841	34.7937		2.12015	75.1072		383.97	1566.83
1.51082	708.185		0.39172	858.088		11.8821	34.8196		0.17943	75.1072		387.272	1565.12
10.775	708.197		12.7742	858.541		0.98011	34.8196		0.17943	75.1072		390.573	1564.05
8.42638	708.328		3.48872	859.115		2.87839	34.8196		2.12015	75.1072		393.893	1561.78
2.07449	708.764		15.462	859.501		4.54255	34.8196		0.17943	75.1072		397.183	1560.73
6.4538	709.354		30.6347	863.659		4.18138	34.8454		2.12015	75.1072		400.449	1559.04
3.59612	712.149		7.59663	864.061		5.94669	34.8712		2.12015	75.1072		402.083	1556.8
4.75099	712.244		60.6903	865.719		5.94669	34.8712		2.12015	75.1072		407.005	1555.78
4.23605	713.14		81.1122	866.558		7.7144	34.8712		2.12015	75.1072		410.298	1554.76
18.2642	713.439		1.03336	868.605		11.8821	34.8712		2.12015	75.1072		413.599	1553.72
0.86475	713.753		26.1891	869.517		5.57433	34.8712		2.52814	75.1671		416.908	1550.9
0.64209	713.787		1.22205	869.715		5.57433	34.8712		60.5763	75.2269		420.226	1549.88
17.5219	713.857		6.46499	869.901		11.8821	34.897		0.38114	75.2627		422.265	1547.7
14.4309	714.632		5.37191	870.399		3.83596	34.9742		5.83952	75.2747		426.885	1546.03
12.3026	714.719		2.10683	870.651		67.7526	34.9999		66.0102	75.3224		430.226	1543.84
21.3993	714.876		21.6504	871.017		11.8821	35.0256		44.239	75.3224		433.575	1542.16
1.8552	715.208		24.4482	872.329		4.64969	35.0256		24.0762	75.3702		436.931	1541.18
2.16276	715.568		3.05921	874.115		6.33917	35.0256		1.659	75.5252		440.294	1540.18
7.34094	716.023		24.3409	874.555		8.37114	35.0256		7.85085	75.549		443.664	1538.02
4.29568	716.212		6.0683	874.878		10.2673	35.0513		1.25074	75.5966		447.042	1536.37
0.84334	716.308		2.26271	875.348		11.8821	35.0769		4.8937	75.6085		450.426	1534.23
1.50051	716.69		82.9159	876.478		0.68462	35.0769		0.82571	75.6204		453.821	1533.26
0.4941	717.694		12.8795	876.683		21.6504	35.0769		0.48302	75.6442		457.64	1532.3
4.5904	717.739		16.9519	877.069		10.2673	35.1026		9.64539	75.6917		461.041	1531.86
7.56969	717.765		59.2945	878.203		0.33124	35.1282		7.85085	75.7036		464.439	1529.08
2.73605	718.573		31.4627	878.842		7.17254	35.1282		0.17943	75.7273		467.856	1528.14
19.5982	719.526		8.11744	878.931		0.00996	35.1282		4.70477	75.8342		471.265	1527.25
3.48872	720.083		3.31168	879.048		9.65184	35.2049		4.08492	75.8816		474.681	1525.18
0.9152	720.719		17.3859	879.62		7.36355	35.2049		3.99413	75.929		478.118	1524.3
71.2282	722.389		6.7306	879.848		0.42648	35.2049		7.85085	76		482.808	1522.71
72.7335	723.039		2.1516	880.108		5.51372	35.2049		10.0099	76.0118		486.259	1521.85
17.2755	723.659		14.3686	881.663		2.42454	35.256		2.21458	76.0828		489.694	1520.96
0.58643	724.09		46.5415	882.041		0.48715	35.256		5.85232	76.2245		493.624	1518.99
0.71436	724.175		6.7744	882.281		24.7517	35.256		17.6348	76.2245		497.073	1517.41
3.19469	725.691		3.6201	882.642		24.7517	35.307		26.4008	76.2717		500.555	1516.55
3.44969	727.784		18.38	884.255		0.54684	35.3324		58.7156	76.366		504.015	1515.7
9.9063	727.908		59.7512	884.396		3.62109	35.3324		4.28255	76.366		506.258	1513.72
14.5091	727.939		19.303	885.2		11.8821	35.3833		66.0102	76.366		509.728	1514.44
29.646	728.611		5.14471	886.186		2.42454	35.3833		2.12015	76.4013		513.236	1511.8
5.18555	729.736		4.55646	886.579		7.937	35.4087		2.12015	76.4484		516.716	1511.03
22.5197	730.383		2.88532	887.614		0.98011	35.4341		2.12015	76.4484		520.235	1510.26
7.76399	730.586		75.6701	887.949		10.7502	35.4595		31.0278	76.4484		523.723	1509.46
0.37677	731.004		0.65688	888.14		4.52249	35.5102		2.12015	76.4484		526.012	1508.71
0.91244	731.115		21.8221	888.279		9.65184	35.5102		12.5606	76.5072		529.509	1507.97
22.0776	731.476		72.7508	889.468		1.9527	35.5102		10.9069	76.5425		533.01	1506.13
18.1431	731.606		19.6522	889.476		24.7517	35.5861		2.52814	76.5542		536.557	1505.36
38.5726	731.708		19.7178	891.321		1.95475	35.6113		3.26836	76.5894		541.866	1504.66
23.379	732.326		4.77161	891.988		10.2673	35.6113		3.2558	76.6364		544.132	1503.91
17.3141	732.452		8.52991	892.482		10.2673	35.6113		72.1425	76.6833		547.632	1503.16
5.73561	732.921		83.3336	892.504		1.55384	35.6366		1.01479	76.6951		551.189	1502.36
10.8958	733.126		7.12156	892.531		4.8127	35.6366		0.17943	76.8123		555.181	1501.62
3.64305	733.238		16.5006	895.525		3.63441	35.7122		44.1127	76.8474		558.675	1499.78
4.1673	733.445		18.7799	895.613		3.20982	35.7374		8.40287	76.9176		562.233	1498.34
2.97849	733.499		0	895.699		0.98011	35.7374		60.5763	76.9409		565.016	1497.58
4.04298	733.51		3.1623	896.24		21.6504	35.7374		19.4872	76.9643		568.526	1496.89
0.3023	733.872		19.1298	896.962		1.61219	35.7877		9.64539	77.2093		572.102	1496.21
7.87437	733.884		8.18577	898.072		3.77557	35.7877		39.2763	77.2443		576.148	1495.54
2.05676	734.665		7.72372	898.745		0.68462	35.8128		2.8761	77.349		579.672	1494.81
1.24335	734.823		4.66248	901.752		0.52824	35.8128		6.58849	77.3722		583.262	1493.05
18.2232	735.405		23.1164	902.262		4.64969	35.8128		7.85085	77.3839		586.107	1492.41
39.5025	735.9		0	902.593		12.4517	35.8128		8.53496	77.4187		589.645	1492.06
2.86849	736.915		5.00255	903.588		1.61219	35.8379		1.25859	77.5		593.25	1490.41
3.77239	738.496		72.0704	905.33		3.99185	35.8379		2.52814	77.5928		597.346	1489.8
15.7648	739.105		6.54159	907.041		2.87839	35.8379		44.239	77.6739		599.677	1489.21
7.92925	740.339		14.4409	908.464		8.80009	35.8379		2.21458	77.7665		603.297	1488.62
1.99451	741.044		6.0773	909.35		0.3386	35.9131		2.12015	77.7896		606.853	1487.27
7.46602	741.994		0.83254	909.469		7.17254	36.0132		2.12015	77.7896		610.48	1486.71
6.76881	742.023		23.3159	910.821		2.43626	36.0132		31.0278	77.7896		613.399	1486.15
31.5388	742.377		68.5298	911.497		12.8065	36.0381		2.12015	77.7896		616.967	1484.51
0.20399	742.636		9.97171	913.109		16.9845	36.0381		2.12015	77.7896		621.103	1483.28
0.47877	742.809		5.51236	913.854		5.94669	36.0631		0.82571	77.9051		624.042	1482.76
16.3593	743.603		1.11948	916.773		10.2673	36.1129		1.25859	77.9051		627.667	1483.33
5.84247	743.8		2.09788	916.825		4.54255	36.1378		1.85695	77.9398		631.234	1480.87
0.75569	744.405		13.6565	919.751		24.7517	36.1876		2.79725	78.0205		634.867	1480.37
1.11245	744.757		2.12128	919.877		10.2673	36.1876		39.2763	78.0781		637.809	1479.88
9.7504	745.091		4.98499	920.523		7.7144	36.2124		12.905	78.0781		641.387	1478.52
0.28138	745.135		4.21031	922.918		7.7144	36.2124		1.25074	78.1242		644.35	1476.98
16.7047	745.168		8.3684	925.131		11.8821	36.2124		0.48302	78.1242		647.936	1476.43
1.39056	745.304		20.6784	925.985		5.57433	36.2124		1.85695	78.1587		650.919	1475.89
13.819	745.543		14.5992	927.546		5.57433	36.2124		7.05476	78.1702		654.577	1474.3
11.6516	745.556		1.95574	929.204		0.58363	36.2372		7.85085	78.2162		658.173	1472.81
19.8708	745.678		0.32053	934.638		0.00026	36.2372		7.85085	78.2622		661.77	1296.72
6.64766	746.803		2.97324	935.156		5.57433	36.2372		10.0099	78.2622		664.784	1300.72
4.031	747.147		7.02643	936.564		8.1621	36.262		24.0762	78.3541		667.81	1304.57
3.29607	747.18		1.05805	939.891		4.18138	36.262		0.61402	78.3885		669.615	1308.41
29.7321	747.714		88.7296	940.377		0.03914	36.262		2.12015	78.4917		673.845	1310.93
25.1704	747.734		17.7008	940.729		10.2673	36.262		23.1754	78.4917		676.897	1313.55
0.64283	747.878		76.2176	941.864		10.2673	36.262		1.85695	78.5375		679.271	1317.4
18.205	748.378		18.4553	941.944		1.58539	36.3116		44.1127	78.5375		682.895	1319.92
3.99087	748.706		3.71732	942.188		10.2673	36.3364		23.1754	78.5948		687.153	1323.92
13.6407	749.334		15.4728	942.568		10.2673	36.3364		4.8937	78.5948		689.602	1327.78
5.55264	749.899		6.59764	948.713		0.98011	36.4106		66.0102	78.6863		693.846	1331.64
8.77872	750.789		8.80517	949.333		4.86881	36.4106		7.85085	78.7206		696.27	1334.31
26.9003	751.849		83.5441	949.348		10.2673	36.4106		2.21458	78.732		700.506	1338.13
2.72846	752.5		78.8817	949.519		2.822	36.4353		4.08492	78.732		704.122	1341.99
4.6583	752.509		10.7472	950.12		9.65184	36.4353		3.2558	78.8689		705.378	1345.82
30.7587	752.759		4.33659	951.093		4.18138	36.4353		0.82571	78.9031		709.09	1349.6
4.71687	753.865		1.51238	951.853		5.51372	36.4599		3.99413	78.9031		713.348	1353.47
3.88609	754.342		7.18452	951.974		0.00996	36.4846		1.659	78.9146		715.799	1357.35
31.725	754.39		2.62739	953.627		3.83596	36.5092		10.9069	78.9373		720.069	1361.23
0.54983	754.822		0.83926	955.621		7.40841	36.5339		26.4008	78.9487		722.53	1363.82
8.02197	754.968		73.372	958.756		9.24721	36.5831		5.83952	79.0057		726.813	1367.7
3.13062	755.038		1.97842	959.149		7.36355	36.5831		1.01479	79.0057		730.452	1371.59
15.9106	755.05		2.05214	959.15		17.2361	36.5831		1.85695	79.0057		733.578	1375.48
3.3242	755.143		3.63509	959.51		0.98011	36.6076		1.85695	79.1308		737.222	1378.03
6.71904	755.28		1.48766	960.294		4.86881	36.6076		58.7156	79.1308		740.363	1381.85
2.38702	755.679		7.3159	963.128		2.42454	36.6567		31.0278	79.1308		744.013	1385.75
0.83076	755.687		20.9103	965.057		2.43626	36.6567		1.85695	79.1308		748.33	1389.64
7.84029	755.927		0	967.846		24.7517	36.6813		2.12015	79.1308		750.912	1392.21
22.1213	756.281		0.0135	969.317		24.7517	36.7058		1.85695	79.1308		755.239	1396.11
4.83353	756.657		58.0384	969.638		24.7517	36.7058		1.85695	79.1308		757.741	1397.34
3.65446	757.371		7.32465	971.856		8.37114	36.7058		1.85695	79.1308		762.079	1401.29
0.31375	757.566		33.613	973.422		24.7517	36.7303		31.0278	79.1308		764.59	1405.19
15.1557	757.645		7.48472	973.979		24.7517	36.7303		1.85695	79.1762		768.938	1409.1
9.147	758.287		13.344	974.43		24.7517	36.8037		8.53496	79.2217		772.607	1411.72
1.29835	758.403		18.2402	975.477		2.93809	36.8281		17.6348	79.2217		775.816	1415.63
1.09779	758.915		3.1358	977.673		2.42454	36.8281		6.58849	79.233		779.489	1419.55
9.03427	759.131		1.11352	979.328		3.99185	36.8525		7.85085	79.2671		782.711	1423.51
0.38538	759.188		7.54292	979.842		0.00996	36.8525		0.38114	79.3351		787.085	1426.09
30.3758	759.907		2.75684	980.897		3.62109	36.8525		2.8761	79.3351		790.764	1429.92
4.62361	760.67		1.69427	980.99		3.62109	36.8769		5.85232	79.3578		792.164	1433.84
8.39728	761.049		3.71904	982.551		14.3763	36.9256		23.1754	79.3578		795.848	1437.82
0.31172	761.248		1.15496	984.244		2.3958	36.9256		23.1754	79.4031		800.238	1440.4
21.6468	762.256		59.7369	984.747		21.6504	36.9256		2.52814	79.4144		802.789	1444.33
2.62006	763.851		2.61288	985.184		38.4726	36.9256		9.64539	79.4144		807.187	1448.31
9.8178	764.07		1.90521	985.214		11.8821	36.9986		7.72328	79.4484		809.664	1452.24
1.26454	764.577		17.7874	985.457		6.21037	36.9986		2.12015	79.5502		814.072	1454.83
0.38679	764.656		3.66689	985.626		0.3505	36.9986		1.25859	79.5502		817.767	1458.69
4.17588	764.712		30.6486	988.446		10.2673	36.9986		1.85695	79.5841		821.053	1462.68
22.2984	764.918		45.092	988.993		0.58363	37.0958		60.5763	79.5841		824.674	1466.62
2.37971	765.05		64.1859	991.07		0.00026	37.0958		19.4872	79.6745		827.972	1469.22
1.92134	766.027		31.2562	993.515		8.1621	37.2168		16.2913	79.7197		831.675	1473.21
1.53526	766.404		0.44538	994.67		3.20982	37.2168		33.1264	79.7648		836.107	1477.16
1.43271	766.562		4.0375	995.327		1.58539	37.2168		3.26836	79.7648		838.616	1481.1
12.314	766.775		12.5285	996.746		4.18138	37.2168		23.1754	79.776		843.056	1485.05
6.62206	767.471		4.64912	997.727		4.64969	37.2168		2.21458	79.776		845.645	1487.59
1.16164	767.704		20.6602	998.568		4.86881	37.2168		4.8937	79.776		850.093	1491.54
23.8529	767.79		51.2644	1001.41		16.9845	37.2409		4.70477	79.8549		853.735	1495.5
11.6283	768.394		33.3207	1002.05		0.98011	37.2651		7.72328	79.8549		857.074	1498.17
3.27113	768.876		60.1824	1002.1		0.52824	37.3133		66.0102	79.8662		860.789	1502.08
5.79729	769.337		19.4108	1002.16		7.17254	37.3133		0.82571	79.9787		864.139	1506.03
23.7682	769.345		2.62646	1002.39		0.58363	37.3615		23.1754	79.99		866.746	1508.71
1.54458	770.23		9.66071	1004.35		6.21037	37.3615		23.1754	79.99		870.399	1511.28
8.56149	771.569		2.09155	1005.29		0.3386	37.3856		4.28255	80.0012		874.119	1515.19
0.38282	771.661		7.41243	1005.93		0.42648	37.3856		60.5763	80.0574		878.592	1519.15
5.51445	772.355		4.70061	1006.96		3.63441	37.4096		1.85695	80.3266		881.208	1521.79
11.4788	772.602		47.0191	1007.46		3.77557	37.4337		2.52814	80.3378		885.689	1525.7
3.18641	772.663		5.36987	1007.59		0.02228	37.4817		0.17943	80.3937		889.35	1528.38
5.18749	773.095		0	1007.74		1.95475	37.5057		23.1754	80.3937		892.734	1532.26
7.7987	773.13		4.44663	1011.54		5.94669	37.5536		1.85695	80.4273		896.462	1536.18
19.2045	774.227		17.0738	1011.89		5.94669	37.5536		7.72328	80.4385		900.954	1538.78
10.8711	774.357		3.85793	1015.22		7.7144	37.5536		7.72328	80.4496		903.585	1542.71
4.22308	774.404		73.5781	1016.52		11.8821	37.5536		6.58849	80.4496		907.316	1545.32
7.08535	774.459		5.76662	1017.53		11.8821	37.5536		1.85695	80.472		909.95	1549.26
21.2731	774.984		24.5115	1021.35		11.8821	37.5536		1.85695	80.472		914.393	1551.87
5.43218	775.999		1.92105	1022.27		5.57433	37.5536		1.85695	80.472		918.841	1555.81
7.00568	776.16		22.8808	1024.56		5.57433	37.5536		31.0278	80.472		921.484	1558.44
6.76465	777.669		3.11317	1025.1		5.57433	37.5536		1.85695	80.472		924.85	1562.38
16.3083	777.834		2.45252	1025.97		0.98011	37.5775		1.85695	80.472		928.588	1564.99
15.3119	777.914		1.53434	1027.45		0.03914	37.6015		2.12015	80.472		932.274	1568.96
2.1242	778.165		2.76971	1028.28		6.21037	37.6732		7.72328	80.472		935.706	1571.6
4.35979	778.245		12.4803	1028.72		6.51497	37.6732		1.85695	80.472		938.309	1574.24
3.93517	778.412		7.08739	1029.95		4.8127	37.6732		1.85695	80.472		942.052	1578.23
10.5136	778.417		2.71329	1029.96		10.2673	37.6732		1.85695	80.472		945.794	1579.56
3.75686	778.573		6.5436	1029.97		0.68462	37.697		1.85695	80.472		949.192	1583.55
2.66676	779.432		2.47839	1030.04		0.48715	37.697		2.12015	80.472		952.937	1586.21
0.01066	779.582		74.2175	1030.3		9.65184	37.7685		2.12015	80.472		956.344	1587.53
4.06178	779.589		85.1181	1030.68		4.18138	37.7685		2.12015	80.472		960.091	1591.54
7.23932	779.796		13.112	1032.87		5.51372	37.7685		2.12015	80.472		961.679	1594.21
35.582	779.903		2.62227	1033.19		6.33917	37.7685		1.85695	80.472		965.384	1596.89
5.30174	780.441		20.432	1034.24		9.65184	37.7923		2.12015	80.472		969.091	1599.57
2.62472	780.539		3.74384	1034.54		8.80009	37.7923		1.85695	80.472		973.598	1602.25
9.53556	780.593		8.2418	1034.86		24.7517	37.7923		2.12015	80.472		977.073	1604.94
6.70065	780.719		1.57191	1035.43		2.93809	37.8637		7.72328	80.4832		980.516	1459.34
9.36475	780.995		2.37315	1035.66		1.9527	37.8637		7.72328	80.4943		982.357	1454.74
8.39007	781.064		4.72177	1036.58		24.7517	37.8637		1.659	80.5167		986.916	1450.51
0.98339	781.436		70.4246	1037.61		2.40707	37.8637		7.85085	80.5279		989.567	1446.28
27.0915	781.984		1.18113	1037.69		2.42454	37.8874		12.5606	80.5279		994.099	1443.71
4.83833	783.028		3.3193	1040.67		5.57433	37.9349		7.72328	80.5725		996.757	1439.48
3.45217	784.808		73.1485	1042.96		0.54684	37.9586		7.72328	80.5725		1000.23	1435.26
33.2004	784.836		44.2914	1043.08		6.51497	37.9586		8.53496	80.5837		1003.96	1430.66
19.7708	784.909		18.808	1046.61		6.51497	37.9586		0.38114	80.6172		1007.45	1426.43
9.42172	784.952		70.3334	1049.14		1.61219	38.0059		1.85695	80.6172		1010.12	1423.86
7.64202	785.157		15.7878	1050.27		12.8065	38.0059		7.72328	80.6506		1014.68	1419.27
4.20535	785.303		14.5433	1050.94		17.2361	38.0059		7.05476	80.6618		1016.3	1415.04
6.10058	785.725		4.13435	1051.69		6.51497	38.0532		7.72328	80.6841		1020.05	1410.81
8.27567	786.401		6.94277	1052.28		0.42648	38.0532		72.1425	80.6952		1022.74	1407.87
2.55553	786.553		81.4815	1052.73		3.11938	38.0532		0.48302	80.7509		1026.25	1404.01
10.3275	786.977		70.6075	1053.49		4.64969	38.0532		7.72328	80.7955		1030.83	1399.79
1.418	787.933		0.0016	1053.58		4.86881	38.0532		1.85695	80.8511		1033.53	1394.27
14.173	787.96		3.53732	1055.95		4.52249	38.0769		7.72328	80.8734		1037.03	1391.33
3.67442	787.968		60.6372	1056.35		6.51497	38.0769		3.99413	80.9512		1040.78	1387.11
4.33733	788.127		4.64877	1057.69		6.51497	38.0769		1.85695	80.9734		1043.47	1382.88
4.00005	788.474		1.82447	1058.69		10.2673	38.0769		10.9069	81.0289		1047.78	1378.29
5.4889	789.192		0.6989	1062.27		2.42454	38.1476		7.72328	81.0289		1051.54	1374.43
19.6096	789.486		12.6612	1062.82		1.55384	38.1476		1.85695	81.0289		1055.3	1370.2
12.3443	789.968		76.7093	1063.98		2.40707	38.1476		7.72328	81.0289		1059.06	1364.33
16.0077	790.273		26.4688	1067.8		5.94669	38.1712		9.64539	81.0511		1062.58	1361.75
19.0489	790.582		76.6952	1069.06		0.3505	38.1712		1.85695	81.0733		1066.34	1357.53
4.81384	790.596		2.6991	1069.78		4.86881	38.1712		7.72328	81.1952		1070.92	1353.3
8.60995	790.759		1.8709	1073.55		12.4517	38.1712		1.85695	81.2395		859.398	1349.08
23.0589	791.205		34.3145	1073.94		67.7526	38.1948		7.72328	81.2727		855.777	1344.85
6.06544	792.446		0.4555	1074.54		6.51497	38.2183		23.1754	81.2838		852.249	1341.91
18.1666	792.785		49.1299	1074.85		0.98011	38.2418		23.1754	81.3281		850.287	1337.69
8.7822	793.054		70.8486	1075.3		4.18138	38.3123		2.79725	81.3612		848.064	1333.46
8.81409	793.145		3.63953	1076.98		7.937	38.3593		2.21458	81.4717		844.557	1329.23
7.87805	793.51		3.0015	1077.89		21.6504	38.3593		7.72328	81.4827		842.626	1325.01
2.70472	793.928		65.8989	1077.95		10.2673	38.3593		7.72328	81.5489		840.421	1320.79
4.76762	794.082		74.7287	1080.27		38.4726	38.3593		4.8937	81.582		836.936	1320.79
4.48646	794.381		8.78926	1083.59		0.68462	38.3827		39.2763	81.6371		834.659	1316.56
6.75822	794.441		3.15238	1084.97		2.40707	38.3827		44.239	81.6922		832.851	1312.34
8.92931	795.749		11.0028	1087.18		6.51497	38.4295		1.85695	81.7252		829.388	1306.83
9.59983	795.848		2.16681	1087.78		3.83596	38.4295		7.72328	81.7582		828.412	1303.89
7.99422	796.263		1.12971	1089.24		10.7502	38.4295		31.0278	81.8132		825.355	1299.66
4.1644	796.367		7.50916	1089.41		4.54255	38.4295		7.72328	81.8132		821.915	1295.44
27.2227	796.418		80.6523	1091.53		10.2673	38.4295		5.24969	81.8132		821.037	1291.22
40.483	796.435		72.3878	1091.86		2.822	38.4529		31.0278	81.8132		817.935	1286.99
0.53214	796.689		1.66942	1096.21		1.61219	38.523		1.85695	81.8132		816.205	1284.06
12.2915	796.85		81.2755	1097.45		6.21037	38.523		7.72328	81.8132		813.216	1279.83
4.33002	797.664		9.02144	1098.4		6.51497	38.523		1.85695	81.8132		811.015	1275.61
1.35172	798.047		2.03983	1099.47		2.87839	38.523		1.85695	81.8132		808.052	1271.03
0.91514	798.894		2.62846	1101.54		0.33124	38.5464		7.72328	81.8132		806.358	1266.8
3.28538	799.413		77.0673	1102.18		8.37114	38.5464		1.85695	81.8132		802.969	1262.58
10.0617	799.681		31.5629	1105.82		3.63441	38.5464		26.4008	81.8242		801.205	1258.36
1.13722	801.16		21.7185	1108.21		24.7517	38.5697		1.85695	81.8352		798.266	1254.13
2.42083	801.684		1.22546	1108.8		3.99185	38.6163		2.12015	81.8462		796.171	1251.56
16.9639	802.38		0.75199	1109.6		1.55384	38.6396		8.40287	81.8462		793.262	1247.34
14.5079	803.07		11.4789	1111.64		0.00026	38.7094		66.0102	81.8572		791.556	1243.11
[truncated: 31,470 more rows]

## Sheet: Figure 7e-f
Actin-MT shortest distance
[truncated: 1,920 more rows]

## Sheet: Supplementary Figure 1
INS-1E β-cell [ng/10e6 cells]
[truncated: 11 more rows]

[truncated: 5 more sheets: Supplementary Figure 2, Supplementary Figure 3b, Supplementary Figure 8, Supplementary Figure 9, Supplementary Figure 10]
